# Supplementary material for: Identification of potential targets of the curcumin analog CCA-1.1 for glioblastoma treatment : integrated computational analysis and in vitro study
Source: Sci Rep. 2022 Aug 17;12:13928. doi: 10.1038/s41598-022-18348-9 (PMC9385707; doi:10.1038/s41598-022-18348-9)
Supplement: Supplementary file 3 — Supplementary Information 3. [file 41598_2022_18348_MOESM3_ESM.xlsx]

## Sheet: Table S1
	Table S1. Protein targets of CCA-1.1
	No	Protein symbol
	1	2D6
	2	5-HT2
	3	ABCB1
	4	ABCG2
	5	ABL1
	6	ACACB
	7	ACC1
	8	ACC2
	9	ACE
	10	ACHE
	11	ADA
	12	Adam1
	13	ADAM17
	14	ADK
	15	ADORA1
	16	ADORA2A
	17	ADORA2B
	18	ADORA3
	19	ADRA1A
	20	ADRA1B
	21	ADRA1D
	22	ADRA2A
	23	ADRA2B
	24	ADRA2C
	25	ADRB1
	26	ADRB3
	27	AEBS
	28	AGTR1
	29	Agtr1b
	30	AGTR2
	31	AHR
	32	AKR1B1
	33	AKR1B10
	34	AKR1C3
	35	AKRB1
	36	AKT1
	37	AKT2
	38	AKT3
	39	ALB
	40	ALDH1A1
	41	ALK
	42	ALOC15
	43	ALOX12
	44	ALOX15
	45	ALOX5
	46	ALOX5AP
	47	ALPL
	48	ANPEP
	49	APEX1
	50	APH1A
	51	APH1B
	52	APOBEC3A
	53	APOBEC3G
	54	APP
	55	AR
	56	ATP4A
	57	ATXN2
	58	AURKA
	59	AVPR1A
	60	AVPR1B
	61	AVPR2
	62	B-raf
	63	BACE1
	64	BACE2
	65	BAR
	66	BCHE
	67	BCL2
	68	BCL2A1
	69	BCL2L1
	70	BDKRB1
	71	BDKRB2
	72	BIRC2
	73	BLM
	74	BMP1
	75	BRAF
	76	BRS3
	77	BTK
	78	CA1
	79	CA12
	80	CA13
	81	CA14
	82	CA2
	83	CA3
	84	CA4
	85	CA5A
	86	CA5B
	87	CA6
	88	CA7
	89	CA9
	90	CACNA1B
	91	CACNA1G
	92	CACNA1H
	93	CALCRL
	94	CALCRL RAMP1
	95	CAPN1
	96	CASP1
	97	CASP3
	98	CASP6
	99	CASP7
	100	CASP8
	101	CASP9
	102	CASR
	103	CBR1
	104	CCKAR
	105	CCKBR
	106	CCL5
	107	CCNA1
	108	CCNC CDK8
	109	CCNE2
	110	CCR1
	111	CCR2
	112	CCR3
	113	CCR4
	114	CCR5
	115	CCR8
	116	CDC25B
	117	CDC42
	118	CDC7
	119	CDK1
	120	CDK2
	121	CDK5
	122	CDK5R1
	123	CDK7
	124	CDK8
	125	CDK9
	126	CES1
	127	CES2
	128	CETP
	129	CHEK1
	130	CHEK2
	131	Chk2
	132	CHRFAM7A
	133	CHRM1
	134	CHRM2
	135	CHRM3
	136	CHRM4
	137	CHRM5
	138	CHRNA4
	139	CHRNA7
	140	CISD1
	141	CKD4
	142	CLK1
	143	CLK4
	144	CMA1
	145	CNR1
	146	CNR2
	147	COMT
	148	COX
	149	COX-1
	150	CRHR1
	151	Cruzipain
	152	CSF1R
	153	CSNK2A1
	154	CTDSP2
	155	CTRA
	156	CTSB
	157	CTSD
	158	CTSG
	159	CTSK
	160	CTSL
	161	CTSL1
	162	CTSS
	163	CXCR1
	164	CXCR2
	165	CXCR3
	166	CXCR4
	167	CYP11B1
	168	CYP11B2
	169	CYP17A1
	170	CYP19A1
	171	CYP1A
	172	CYP1A2
	173	CYP1B1
	174	CYP2C19
	175	CYP2C9
	176	CYP2D6
	177	CYP3A4
	178	CYSLTR1
	179	CYSLTR2
	180	DGAT1
	181	DHFR
	182	DHODH
	183	DHRF-TS
	184	DNMT1
	185	DPP4
	186	DPP7
	187	DPP8
	188	DPP9
	189	DRD1
	190	DRD2
	191	DRD3
	192	DRD4
	193	DRD5
	194	DUSP3
	195	DYRK2
	196	EBPL
	197	ECE1
	198	EDNRA
	199	EDNRB
	200	EEF2K
	201	EGFR
	202	EGLN1
	203	ELA2
	204	ENT1
	205	EP300
	206	EPHB4
	207	EPHX2
	208	ERBB2
	209	ERG2
	210	ESR1
	211	ESR2
	212	ESRRB
	213	ESRRG
	214	F10
	215	F2
	216	F2R
	217	F3
	218	F7
	219	FAAH
	220	FDFT1
	221	FDPS
	222	FFAR1
	223	FGFR1
	224	FKBP1A
	225	FLT1
	226	FLT3
	227	FLT4
	228	FNTA
	229	FNTA FNTB
	230	FNTB
	231	FOLH1
	232	FURIN
	233	FYN
	234	GAA
	235	GALR3
	236	GCGR
	237	GCKR
	238	GHRP
	239	GLO1
	240	GNRHR
	241	GPBAR1
	242	GPR119
	243	GPR35
	244	GRB2
	245	GRIA2
	246	GRIK1
	247	GRIK2
	248	GRIK7
	249	GRIN1
	250	GRIN2B
	251	GRM1
	252	GRM2
	253	GRM4
	254	GRM5
	255	GSK3A
	256	GSK3B
	257	gyrA
	258	HCAR2
	259	HCK
	260	HCRTR1
	261	HCRTR2
	262	HDAC1
	263	HDAC10
	264	HDAC11
	265	HDAC2
	266	HDAC3
	267	HDAC4
	268	HDAC5
	269	HDAC6
	270	HDAC7
	271	HDAC8
	272	HDAC9
	273	HIF1A
	274	HMG-CoA
	275	HMGCR
	276	HNF4A
	277	HPGD
	278	HRH1
	279	HRH2
	280	HRH3
	281	HRH4
	282	HSD11B1
	283	HSD11B2
	284	HSD17B1
	285	HSD17B10
	286	HSD17B2
	287	HSD17B3
	288	HSP90AA1
	289	HSP90AB1
	290	HTR1A
	291	HTR1B
	292	HTR1D
	293	HTR1E
	294	HTR1F
	295	HTR2A
	296	HTR2B
	297	HTR2C
	298	HTR3A
	299	HTR4
	300	HTR5A
	301	HTR6
	302	HTR7
	303	HTT
	304	ICAM1
	305	ICMT
	306	IDH1
	307	IGF1
	308	IGF1R
	309	IKBKB
	310	IMD2
	311	IMPDH
	312	IMPDH1
	313	IMPDH2
	314	inhA
	315	Integrase
	316	IRAK4
	317	ITGA2B
	318	ITGA4
	319	ITGAL
	320	ITGAV
	321	ITGB1
	322	ITGB3
	323	ITGB5
	324	ITK/TSK
	325	JAK1
	326	JAK2
	327	JAK3
	328	KCNA3
	329	KCNA5
	330	KCNA6
	331	KCNH2
	332	KDM4A
	333	KDM4C
	334	KDR
	335	KIF11
	336	KISS1R
	337	KIT
	338	KLKB1
	339	KMT2A
	340	LCK
	341	LEDGF
	342	lef
	343	LIPE
	344	LMNA
	345	LOC56901
	346	LRRK2
	347	LTA4H
	348	LTB4R
	349	Luciferin 4-monooxygenase
	350	lyn
	351	MAOA
	352	MAOB
	353	MAP2K1
	354	MAP3K8
	355	MAPK1
	356	MAPK10
	357	MAPK11
	358	MAPK14
	359	MAPK8
	360	MAPK9
	361	MAPKAPK2
	362	MAPT
	363	MC1R
	364	MC3R
	365	MC4R
	366	MC5R
	367	MCHR1
	368	MCL1
	369	MDM2
	370	MELK
	371	MEN1
	372	MET
	373	METAP2
	374	MGLL
	375	MIF
	376	MLNR
	377	MLYCD
	378	MME
	379	MMP1
	380	MMP12
	381	MMP13
	382	MMP14
	383	MMP16
	384	MMP2
	385	MMP3
	386	MMP7
	387	MMP8
	388	MMP9
	389	MPL
	390	MTNR1A
	391	MTNR1B
	392	mTOR
	393	MTTP
	394	MYOC
	395	N6AMT1
	396	NAMPT
	397	NCSTN
	398	NDUFS1
	399	NFE2L2
	400	NOS1
	401	NOS2
	402	NOS3
	403	NPBWR1
	404	NPC1
	405	NPSR1
	406	NPY1R
	407	NPY2R
	408	NPY5R
	409	NQO2
	410	NR1H3
	411	NR1H4
	412	NR2E3
	413	NR2F2
	414	NR3C1
	415	NR3C2
	416	NR5A1
	417	NR5A2
	418	NTRK1
	419	NTSR1
	420	OPRD1
	421	OPRK1
	422	OPRL1
	423	OPRM1
	424	OXTR
	425	P2RX7
	426	P2RY1
	427	P2RY12
	428	P2RY2
	429	P2RY6
	430	PAFAH2
	431	PAK4
	432	PARP1
	433	PDE10A
	434	PDE2A
	435	PDE3A
	436	PDE4A
	437	PDE4B
	438	PDE4D
	439	PDE7A
	440	PDGFRA
	441	PDGFRB
	442	PDK1
	443	PDPK1
	444	PGE2
	445	PGGT1B
	446	PGR
	447	PIK3CD
	448	pim-1
	449	pim-2
	450	pim-3
	451	PKC
	452	PLA2
	453	PLA2G2A
	454	Plasmepsin-2
	455	PLAT
	456	PLAU
	457	PLCG1
	458	PLD2
	459	PLG
	460	PLIN1
	461	PLIN5
	462	PLK1
	463	PNMT
	464	PNP
	465	POLB
	466	POLH
	467	POLI
	468	POLK
	469	PPARA
	470	PPARD
	471	PPARG
	472	PPO2
	473	PRCP
	474	PREP
	475	PRKACA
	476	PRKCA
	477	PRKCB
	478	PRKCD
	479	PRKCE
	480	PRKCG
	481	PRKCQ
	482	PRSS1
	483	PRSS2
	484	PSEN1
	485	PSEN2
	486	PSENEN
	487	PTAFR
	488	PTGDR
	489	PTGDR2
	490	PTGER1
	491	PTGER2
	492	PTGER3
	493	PTGER4
	494	PTGES
	495	PTGFR
	496	PTGIR
	497	PTGS1
	498	PTGS2
	499	PTK2
	500	ptp1b
	501	PTPN1
	502	PTPN2
	503	PTPN22
	504	PTPN7
	505	PTPRC
	506	PYGL
	507	QPCT
	508	RAC1
	509	RAF
	510	RAF1
	511	RAR
	512	RARA
	513	RARB
	514	RARG
	515	RECQL
	516	RELA
	517	REN
	518	RET
	519	RIPK2
	520	RLBP1
	521	ROCK1
	522	ROCK2
	523	RORA
	524	RORC
	525	RPS6KA3
	526	RPS6KB1
	527	rt
	528	RXRA
	529	RXRB
	530	RXRG
	531	S1PR1
	532	SCD
	533	SCD1
	534	SCN5A
	535	SCN9A
	536	SELE
	537	SERPINE1
	538	SHBG
	539	SIGMAR1
	540	SIPR1
	541	SIPR2
	542	SIPR3
	543	SIPR4
	544	SIPR5
	545	SIRT1
	546	SIRT2
	547	SLC18A2
	548	SLC22A1
	549	SLC22A2
	550	SLC22A3
	551	SLC47A1
	552	SLC47A2
	553	SLC5A1
	554	SLC5A2
	555	SLC63A
	556	SLC6A1
	557	SLC6A2
	558	SLC6A3
	559	SLC6A4
	560	SLC6A9
	561	SLC9A1
	562	SMN1
	563	SMN2
	564	SMO
	565	SOAT1
	566	SRC
	567	SRD5A1
	568	SRD5A2
	569	SSTR1
	570	SSTR2
	571	SSTR3
	572	SSTR4
	573	SSTR5
	574	STS
	575	SYK
	576	TAAR1
	577	TACR1
	578	TACR2
	579	TACR3
	580	TBXA2R
	581	TBXAS1
	582	TCP1
	583	TEK
	584	TEM-1
	585	TERT
	586	TGFBR1
	587	TGM2
	588	THRA
	589	THRB
	590	TLR9
	591	TNF
	592	TNK2
	593	TOP1
	594	TP53
	595	TPSAB1
	596	TPSB2
	597	TRPA1
	598	TRPV1
	599	TSHR
	600	TSPO
	601	TTR
	602	TUBA1A
	603	TUBB2B
	604	TYK2
	605	TYMS
	606	TYR
	607	TYRO3
	608	UFO
	609	UL26
	610	USP1
	611	USP2
	612	UTS2R
	613	VCAM1
	614	VDR
	615	WEE1
	616	XDH
	617	XIAP
	618	ZAP-70

## Sheet: Table S2
	Table S2. Glioblastoma regulatory genes
	No	Gene symbol
	1	A1BG
	2	AAVS1
	3	ABCA1
	4	ABCA13
	5	ABCB1
	6	ABCB6
	7	ABCC1
	8	ABCC3
	9	ABCC4
	10	ABCC5
	11	ABCC8
	12	ABCG2
	13	ABL1
	14	ABO
	15	ACACA
	16	ACACB
	17	ACAT1
	18	ACE
	19	ACKR3
	20	ACOT7
	21	ACP1
	22	ACP3
	23	ACSL5
	24	ACSS2
	25	ACTB
	26	ACTBL2
	27	ACTC1
	28	ACTG1
	29	ACTG2
	30	ACTL8
	31	ACTN4
	32	ACTR3
	33	ADA
	34	ADAM10
	35	ADAM12
	36	ADAM17
	37	ADAM19
	38	ADAM23
	39	ADAM8
	40	ADAM9
	41	ADAMDEC1
	42	ADAMTS1
	43	ADAMTS4
	44	ADAMTS5
	45	ADAMTS9-AS2
	46	ADAR
	47	ADARB1
	48	ADARB2
	49	ADCYAP1
	50	ADCYAP1R1
	51	ADD3
	52	ADGRA2
	53	ADGRB1
	54	ADGRB3
	55	ADGRE2
	56	ADGRE3
	57	ADGRE5
	58	ADGRG1
	59	ADGRL4
	60	ADI1
	61	ADIPOQ
	62	ADIPOR1
	63	ADIPOR2
	64	ADM
	65	ADRA1A
	66	ADRA2B
	67	ADRM1
	68	AEBP1
	69	AFDN
	70	AGAP2
	71	AGAP2-AS1
	72	AGGF1
	73	AGO2
	74	AGR2
	75	AGRP
	76	AGT
	77	AGXT
	78	AHI1
	79	AHNAK
	80	AHR
	81	AHSA1
	82	AHSG
	83	AICDA
	84	AIF1
	85	AIFM1
	86	AIM2
	87	AIMP1
	88	AIMP2
	89	AJAP1
	90	AJUBA
	91	AKAP1
	92	AKR1B1
	93	AKR1B10
	94	AKT1
	95	AKT1S1
	96	AKT2
	97	AKT3
	98	ALB
	99	ALCAM
	100	ALDH1A1
	101	ALDH1A3
	102	ALDH3A1
	103	ALDH7A1
	104	ALG2
	105	ALK
	106	ALKBH1
	107	ALKBH2
	108	ALKBH5
	109	ALOX5
	110	ALPI
	111	ALPP
	112	AMELX
	113	AMFR
	114	AMH
	115	AMOT
	116	AMOTL2
	117	ANCR
	118	ANG
	119	ANGPT1
	120	ANGPT2
	121	ANGPT4
	122	ANGPTL2
	123	ANGPTL3
	124	ANGPTL4
	125	ANKDD1A
	126	ANKRD36B
	127	ANKS4B
	128	ANO1
	129	ANO6
	130	ANOS1
	131	ANP32B
	132	ANTXR2
	133	ANXA1
	134	ANXA2
	135	ANXA5
	136	ANXA7
	137	AP5M1
	138	APAF1
	139	APC
	140	APCDD1
	141	APEX1
	142	API5
	143	APLN
	144	APLNR
	145	APLP2
	146	APOA1
	147	APOA4
	148	APOB
	149	APOBEC3A
	150	APOBEC3A_B
	151	APOD
	152	APOE
	153	APP
	154	APPL2
	155	APRT
	156	AQP1
	157	AQP4
	158	AQP7P3
	159	AQP8
	160	AQP9
	161	AR
	162	ARAF
	163	AREG
	164	ARF1
	165	ARF4
	166	ARFGEF1
	167	ARFGEF2
	168	ARG1
	169	ARG2
	170	ARHGAP1
	171	ARHGAP21
	172	ARHGAP24
	173	ARHGAP26
	174	ARHGEF11
	175	ARHGEF2
	176	ARHGEF26
	177	ARHGEF28
	178	ARHGEF7
	179	ARL4C
	180	ARNT2
	181	ARNTL
	182	ARR3
	183	ARRB1
	184	ARSA
	185	ART1
	186	ASAH1
	187	ASAP1
	188	ASAP2
	189	ASCC1
	190	ASCL1
	191	ASIC1
	192	ASIC2
	193	ASIC3
	194	ASIC4
	195	ASL
	196	ASPA
	197	ASPG
	198	ASPM
	199	ASS1
	200	ATAD2B
	201	ATF1
	202	ATF3
	203	ATF4
	204	ATF5
	205	ATF6
	206	ATG4B
	207	ATG5
	208	ATG7
	209	ATG9A
	210	ATM
	211	ATMIN
	212	ATN1
	213	ATP1A1
	214	ATP1A3
	215	ATP1B2
	216	ATP23
	217	ATP2A2
	218	ATP5F1A
	219	ATP5F1B
	220	ATP6AP2
	221	ATP6V0A2
	222	ATP7A
	223	ATP7B
	224	ATR
	225	ATRX
	226	AURKA
	227	AURKB
	228	AVEN
	229	AXIN1
	230	AXIN2
	231	AXL
	232	AZIN2
	233	B3GAT1
	234	B3GNT5
	235	BAALC
	236	BAAT
	237	BACE1
	238	BACH1
	239	BAD
	240	BAG1
	241	BAG3
	242	BAK1
	243	BAS
	244	BATF2
	245	BAX
	246	BBC3
	247	BCAN
	248	BCAR1
	249	BCAR4
	250	BCAT1
	251	BCAT2
	252	BCCIP
	253	BCHE
	254	BCL2
	255	BCL2A1
	256	BCL2L1
	257	BCL2L11
	258	BCL2L12
	259	BCL2L13
	260	BCL2L2
	261	BCL2L2-PABPN1
	262	BCL3
	263	BCL6
	264	BCR
	265	BDH2
	266	BDKRB1
	267	BDNF
	268	BECN1
	269	BEX2
	270	BHLHE22
	271	BHLHE40
	272	BHLHE41
	273	BIRC3
	274	BIRC5
	275	BIRC6
	276	BMI1
	277	BMP1
	278	BMP2
	279	BMP4
	280	BMP7
	281	BMPR1B
	282	BMX
	283	BNIP3
	284	BNIP3L
	285	BRAF
	286	BRCA1
	287	BRCA2
	288	BRCC3
	289	BRD2
	290	BRD4
	291	BRD8
	292	BRMS1L
	293	BRS3
	294	BSG
	295	BTBD2
	296	BTC
	297	BTF3
	298	BTG1
	299	BTG2
	300	BTK
	301	BTRC
	302	BUB1
	303	BUB1B
	304	BUB3
	305	C11orf65
	306	C12orf75
	307	C1D
	308	C1QTNF1
	309	C1QTNF8
	310	C20orf181
	311	C4BPA
	312	C6orf47
	313	C9
	314	CA12
	315	CA2
	316	CA9
	317	CABP1
	318	CACNA1F
	319	CACNA1G-AS1
	320	CAD
	321	CADM1
	322	CALCA
	323	CALCR
	324	CALCRL
	325	CALM1
	326	CALM2
	327	CALM3
	328	CALR
	329	CAMK2A
	330	CAMK2B
	331	CAMK2G
	332	CAMKMT
	333	CAMTA1
	334	CANX
	335	CAP1
	336	CAPG
	337	CAPN1
	338	CAPN2
	339	CAPNS1
	340	CARD14
	341	CARF
	342	CASK
	343	CASP1
	344	CASP2
	345	CASP3
	346	CASP5
	347	CASP7
	348	CASP8
	349	CASP9
	350	CASR
	351	CAST
	352	CAT
	353	CAV1
	354	CAV2
	355	CAVIN1
	356	CBFA2T2
	357	CBL
	358	CBLL2
	359	CBR1
	360	CBS
	361	CBX3
	362	CBX7
	363	CCDC26
	364	CCDC6
	365	CCDC8
	366	CCHCR1
	367	CCK
	368	CCL11
	369	CCL13
	370	CCL18
	371	CCL2
	372	CCL20
	373	CCL21
	374	CCL22
	375	CCL3
	376	CCL3L3
	377	CCL4
	378	CCL5
	379	CCL8
	380	CCN1
	381	CCN2
	382	CCN3
	383	CCN4
	384	CCNA2
	385	CCNB1
	386	CCND1
	387	CCND2
	388	CCND3
	389	CCNE1
	390	CCNG2
	391	CCNH
	392	CCNO
	393	CCR1
	394	CCR10
	395	CCR2
	396	CCR3
	397	CCR5
	398	CCR6
	399	CCRL2
	400	CCT2
	401	CCT3
	402	CCT5
	403	CCT6A
	404	CCT7
	405	CCT8
	406	CD109
	407	CD14
	408	CD151
	409	CD160
	410	CD163
	411	CD164
	412	CD19
	413	CD1C
	414	CD200
	415	CD22
	416	CD226
	417	CD24
	418	CD248
	419	CD274
	420	CD276
	421	CD28
	422	CD33
	423	CD34
	424	CD36
	425	CD38
	426	CD3D
	427	CD40
	428	CD40LG
	429	CD44
	430	CD46
	431	CD47
	432	CD58
	433	CD63
	434	CD68
	435	CD69
	436	CD70
	437	CD74
	438	CD79B
	439	CD86
	440	CD8A
	441	CD8B
	442	CD9
	443	CD93
	444	CD99
	445	CDC14B
	446	CDC20
	447	CDC25A
	448	CDC25B
	449	CDC25C
	450	CDC42
	451	CDC42BPA
	452	CDC7
	453	CDCA7L
	454	CDH1
	455	CDH11
	456	CDH13
	457	CDH19
	458	CDH2
	459	CDH5
	460	CDK1
	461	CDK18
	462	CDK2
	463	CDK20
	464	CDK3
	465	CDK4
	466	CDK5
	467	CDK6
	468	CDK7
	469	CDK9
	470	CDKL1
	471	CDKN1A
	472	CDKN1B
	473	CDKN1C
	474	CDKN2A
	475	CDKN2B
	476	CDKN2B-AS1
	477	CDKN2C
	478	CDKN3
	479	CDO1
	480	CDR1
	481	CDS1
	482	CDSN
	483	CDX2
	484	CEACAM3
	485	CEACAM5
	486	CEACAM7
	487	CEBPA
	488	CEBPB
	489	CEBPD
	490	CEBPZ
	491	CELF2
	492	CELIAC2
	493	CENPU
	494	CEP350
	495	CEP55
	496	CEP85L
	497	CERNA3
	498	CERS2
	499	CFH
	500	CFLAR
	501	CFTR
	502	CH25H
	503	CHAC1
	504	CHAF1A
	505	CHAT
	506	CHD4
	507	CHD5
	508	CHD7
	509	CHEK1
	510	CHEK2
	511	CHI3L1
	512	CHL1
	513	CHPT1
	514	CHRM2
	515	CHRM3
	516	CHST15
	517	CHSY1
	518	CHTOP
	519	CHUK
	520	CIB1
	521	CIC
	522	CILK1
	523	CIP2A
	524	CITED4
	525	CKB
	526	CLCN3
	527	CLDN1
	528	CLDN4
	529	CLDN5
	530	CLEC18B
	531	CLEC5A
	532	CLIC1
	533	CLK2
	534	CLN3
	535	CLTC
	536	CLU
	537	CMA1
	538	CMAS
	539	CMTM1
	540	CMTM2
	541	CMTM3
	542	CMTM4
	543	CMYA5
	544	CNBP
	545	CNDP1
	546	CNOT1
	547	CNP
	548	CNR1
	549	CNTF
	550	CNTN2
	551	CNTN3
	552	COL11A2
	553	COL16A1
	554	COL17A1
	555	COL18A1
	556	COL3A1
	557	COL4A1
	558	COL4A3
	559	COMETT
	560	COMMD3-BMI1
	561	COPS6
	562	CORO1C
	563	COX2
	564	COX5A
	565	COX5B
	566	COX7A2
	567	COX8A
	568	CP
	569	CPB2
	570	CPE
	571	CPEB1
	572	CPEB4
	573	CPOX
	574	CPS1
	575	CPT1A
	576	CPT1C
	577	CREB1
	578	CREB3
	579	CREB3L2
	580	CREBBP
	581	CREBRF
	582	CRH
	583	CRISP2
	584	CRISPLD2
	585	CRK
	586	CRKL
	587	CRLF3
	588	CRMP1
	589	CRNDE
	590	CRP
	591	CRTC2
	592	CRYAB
	593	CRYZ
	594	CS
	595	CSAD
	596	CSE1L
	597	CSF1
	598	CSF1R
	599	CSF2
	600	CSF3
	601	CSHL1
	602	CSNK1E
	603	CSNK2A1
	604	CSNK2A2
	605	CSPG4
	606	CST3
	607	CSTA
	608	CSTB
	609	CTAA1
	610	CTAG1A
	611	CTAG1B
	612	CTBP1
	613	CTCF
	614	CTCFL
	615	CTH
	616	CTHRC1
	617	CTLA4
	618	CTNNA1
	619	CTNNA3
	620	CTNNB1
	621	CTNND1
	622	CTNND2
	623	CTSB
	624	CTSD
	625	CTSG
	626	CTSK
	627	CTSL
	628	CTSS
	629	CUL1
	630	CUL3
	631	CUX1
	632	CX3CL1
	633	CX3CR1
	634	CXADR
	635	CXADRP1
	636	CXCL10
	637	CXCL11
	638	CXCL12
	639	CXCL14
	640	CXCL16
	641	CXCL17
	642	CXCL6
	643	CXCL8
	644	CXCL9
	645	CXCR1
	646	CXCR2
	647	CXCR3
	648	CXCR4
	649	CXCR6
	650	CYB561
	651	CYB5R2
	652	CYBB
	653	CYC1
	654	CYGB
	655	CYLD
	656	CYP17A1
	657	CYP19A1
	658	CYP1B1
	659	CYP27A1
	660	CYP27B1
	661	CYP2A7
	662	CYP2B6
	663	CYP2E1
	664	CYP46A1
	665	CYP4B1
	666	CYTOR
	667	D2HGDH
	668	DAAM1
	669	DAB1
	670	DAG1
	671	DAP3
	672	DAPK1
	673	DAPK2
	674	DAXX
	675	DBH
	676	DBI
	677	DBN1
	678	DBT
	679	DCBLD2
	680	DCC
	681	DCDC2
	682	DCHS1
	683	DCK
	684	DCN
	685	DCT
	686	DCTN4
	687	DCTN6
	688	DCX
	689	DDB2
	690	DDIT3
	691	DDR1
	692	DDX56
	693	DDX58
	694	DDX6
	695	DECR1
	696	DEFB126
	697	DEGS1
	698	DEK
	699	DELEC1
	700	DENR
	701	DEPP1
	702	DES
	703	DEUP1
	704	DFFB
	705	DGCR5
	706	DGKA
	707	DGKI
	708	DGKZ
	709	DHCR24
	710	DHDDS
	711	DHPS
	712	DHX33
	713	DIABLO
	714	DIAPH1
	715	DIAPH3
	716	DICER1
	717	DIO1
	718	DIO2
	719	DIP2A
	720	DIRAS1
	721	DIRAS3
	722	DKK1
	723	DKK3
	724	DLC1
	725	DLD
	726	DLEU1
	727	DLG3
	728	DLGAP1
	729	DLGAP3
	730	DLGAP5
	731	DLK1
	732	DLL4
	733	DLX2
	734	DMBT1
	735	DMXL1
	736	DNAJC5
	737	DNER
	738	DNM1L
	739	DNM2
	740	DNM3
	741	DNMT1
	742	DNMT3A
	743	DOCK1
	744	DOCK4
	745	DOCK7
	746	DOCK9
	747	DOHH
	748	DPF1
	749	DPF2
	750	DPP3
	751	DPP4
	752	DPYSL2
	753	DPYSL4
	754	DPYSL5
	755	DRAM1
	756	DRD2
	757	DRD5
	758	DSC3
	759	DST
	760	DSTN
	761	DTX1
	762	DUOX1
	763	DUOXA1
	764	DUSP1
	765	DUSP2
	766	DUSP26
	767	DUSP4
	768	DUSP6
	769	DVL2
	770	DVL3
	771	DYM
	772	DYNC1I1
	773	DYNC2H1
	774	DYRK1A
	775	E2F1
	776	E2F2
	777	E2F3
	778	E2F5
	779	E2F6
	780	EBF3
	781	EBI3
	782	EBP
	783	ECE1
	784	ECHS1
	785	ECT2
	786	EDN1
	787	EDN3
	788	EDNRA
	789	EDNRB
	790	EEF1B2P2
	791	EEF2
	792	EEF2K
	793	EFEMP1
	794	EFNA2
	795	EFNB1
	796	EFNB2
	797	EFNB3
	798	EGF
	799	EGFL7
	800	EGFLAM
	801	EGFR
	802	EGLN1
	803	EGR1
	804	EIF2AK1
	805	EIF2AK2
	806	EIF2AK3
	807	EIF2AK4
	808	EIF3A
	809	EIF3B
	810	EIF3E
	811	EIF3M
	812	EIF4A3
	813	EIF4E
	814	EIF4E2
	815	EIF4EBP1
	816	EIF4G2
	817	EIF5A
	818	EIF5A2
	819	EIF5B
	820	ELAVL1
	821	ELAVL2
	822	ELF4
	823	ELFN2
	824	ELK1
	825	ELK4
	826	ELMO2
	827	ELN
	828	ELOVL2
	829	EMC10
	830	EMC6
	831	EMP1
	832	EMP2
	833	EMP3
	834	EMX2
	835	ENDOG
	836	ENG
	837	ENO1
	838	ENO2
	839	ENPEP
	840	ENPP1
	841	ENTPD1
	842	ENTPD5
	843	EP300
	844	EPAS1
	845	EPHA1
	846	EPHA2
	847	EPHA3
	848	EPHA4
	849	EPHA7
	850	EPHA8
	851	EPHB2
	852	EPN3
	853	EPO
	854	EPS8
	855	ERAP1
	856	ERBB2
	857	ERBB3
	858	ERBB4
	859	ERCC1
	860	ERCC2
	861	EREG
	862	ERG
	863	ERN1
	864	ERRFI1
	865	ERVFRD-1
	866	ERVH-4
	867	ERVK-10
	868	ERVK-18
	869	ERVK-19
	870	ERVK-20
	871	ERVK-21
	872	ERVK-24
	873	ERVK-25
	874	ERVK-6
	875	ERVK-7
	876	ERVK-8
	877	ERVK-9
	878	ERVW-1
	879	ESD
	880	ESPL1
	881	ESR1
	882	ESR2
	883	ESRRB
	884	ESS2
	885	ETFA
	886	ETS1
	887	ETS2
	888	ETV2
	889	ETV4
	890	EVA1A
	891	EXO1
	892	EXOSC3
	893	EXTL3
	894	EZH2
	895	EZR
	896	F10
	897	F11R
	898	F2
	899	F2R
	900	F2RL1
	901	F3
	902	F9
	903	FA2H
	904	FAAH
	905	FABP4
	906	FABP5
	907	FABP7
	908	FADD
	909	FADS2
	910	FAH
	911	FAM107A
	912	FANCA
	913	FAP
	914	FAS
	915	FASLG
	916	FASN
	917	FAT1
	918	FBLN7
	919	FBP1
	920	FBXO16
	921	FBXW7
	922	FCGR2A
	923	FCGR2B
	924	FCGR2C
	925	FCGRT
	926	FDFT1
	927	FDPS
	928	FDXR
	929	FECH
	930	FEN1
	931	FER
	932	FERMT3
	933	FEZF2
	934	FGF1
	935	FGF13
	936	FGF2
	937	FGF5
	938	FGF7
	939	FGF9
	940	FGFR1
	941	FGFR2
	942	FGFR3
	943	FGFR4
	944	FGL2
	945	FHIT
	946	FHL1
	947	FHL2
	948	FHL5
	949	FKBP4
	950	FKBP5
	951	FLNB
	952	FLNC
	953	FLT1
	954	FLT3
	955	FLT3LG
	956	FLT4
	957	FMOD
	958	FN1
	959	FNDC3B
	960	FOCAD
	961	FOLH1
	962	FOLH1B
	963	FOLR1
	964	FOS
	965	FOSB
	966	FOSL1
	967	FOSL2
	968	FOXA1
	969	FOXC2
	970	FOXD1
	971	FOXD1-AS1
	972	FOXD2-AS1
	973	FOXD4L4
	974	FOXG1
	975	FOXK1
	976	FOXM1
	977	FOXN1
	978	FOXO1
	979	FOXO3
	980	FOXP1
	981	FOXP2
	982	FOXP3
	983	FPR1
	984	FRAT1
	985	FREM2
	986	FRTS1
	987	FRZB
	988	FSCN1
	989	FSD1
	990	FSD1L
	991	FST
	992	FSTL1
	993	FTH1
	994	FTL
	995	FTO
	996	FUS
	997	FUT4
	998	FYN
	999	FZD10
	1000	FZD2
	1001	FZD4
	1002	FZD6
	1003	FZD7
	1004	G0S2
	1005	G3BP1
	1006	G6PC
	1007	GAB1
	1008	GAB2
	1009	GABPA
	1010	GABPB1
	1011	GABRA1
	1012	GADD45A
	1013	GADL1
	1014	GAL
	1015	GALNT14
	1016	GALNT7
	1017	GALR1
	1018	GALR2
	1019	GAPDH
	1020	GAPLINC
	1021	GAS1
	1022	GAS5
	1023	GAST
	1024	GATA2
	1025	GATA3
	1026	GATA4
	1027	GATA5
	1028	GATA6
	1029	GBP1
	1030	GCH1
	1031	GCLC
	1032	GCLM
	1033	GDE1
	1034	GDF15
	1035	GDF2
	1036	GDNF
	1037	GFAP
	1038	GFM1
	1039	GFPT1
	1040	GGCT
	1041	GGH
	1042	GGPS1
	1043	GGT7
	1044	GHRH
	1045	GHRHR
	1046	GINS3
	1047	GJA1
	1048	GJA3
	1049	GJB6
	1050	GK5
	1051	GKN1
	1052	GLB1
	1053	GLI1
	1054	GLI2
	1055	GLI3
	1056	GLIPR1
	1057	GLIS2
	1058	GLO1
	1059	GLS
	1060	GLS2
	1061	GLUD1
	1062	GLUD2
	1063	GLUL
	1064	GMFB
	1065	GML
	1066	GNAS
	1067	GNB3
	1068	GNL3
	1069	GNRH1
	1070	GNRHR
	1071	GOLGA4
	1072	GOLM1
	1073	GOLPH3
	1074	GOPC
	1075	GORASP1
	1076	GOT1
	1077	GOT2
	1078	GPC1
	1079	GPD1
	1080	GPI
	1081	GPM6B
	1082	GPNMB
	1083	GPR151
	1084	GPR158
	1085	GPR166P
	1086	GPR26
	1087	GPR37L1
	1088	GPR42
	1089	GPR55
	1090	GPR65
	1091	GPRC6A
	1092	GPS2
	1093	GPX3
	1094	GRAP2
	1095	GRIA1
	1096	GRIA2
	1097	GRIA4
	1098	GRIK2
	1099	GRK3
	1100	GRK5
	1101	GRM1
	1102	GRM2
	1103	GRM3
	1104	GRN
	1105	GRP
	1106	GRPR
	1107	GSAP
	1108	GSC
	1109	GSK3B
	1110	GSN
	1111	GSR
	1112	GSTK1
	1113	GSTM1
	1114	GSTP1
	1115	GSTT1
	1116	GTF2H1
	1117	GTF2H4
	1118	GZMB
	1119	GZMM
	1120	H19
	1121	H2AX
	1122	H2BC12
	1123	H3-3A
	1124	H3-3B
	1125	H3C1
	1126	H3C10
	1127	H3C11
	1128	H3C12
	1129	H3C2
	1130	H3C3
	1131	H3C4
	1132	H3C6
	1133	H3C7
	1134	H3C8
	1135	H3P10
	1136	H3P23
	1137	H3P30
	1138	H3P38
	1139	H3P40
	1140	H3P42
	1141	H3P44
	1142	H3P5
	1143	H3P9
	1144	H4-16
	1145	H4C1
	1146	H4C11
	1147	H4C12
	1148	H4C13
	1149	H4C14
	1150	H4C15
	1151	H4C2
	1152	H4C3
	1153	H4C4
	1154	H4C5
	1155	H4C6
	1156	H4C8
	1157	H4C9
	1158	HACD1
	1159	HARS2
	1160	HAS2-AS1
	1161	HAUS5
	1162	HAVCR2
	1163	HAX1
	1164	HBEGF
	1165	HBP1
	1166	HDAC1
	1167	HDAC3
	1168	HDAC4
	1169	HDAC5
	1170	HDAC6
	1171	HDAC7
	1172	HDAC9
	1173	HEATR1
	1174	HEATR3
	1175	HECTD1
	1176	HELLS
	1177	HEPACAM
	1178	HERC5
	1179	HES1
	1180	HEY1
	1181	HFE
	1182	HGF
	1183	HGFAC
	1184	HHAT
	1185	HHIP
	1186	HIF1A
	1187	HIF1A-AS1
	1188	HIF1AN
	1189	HILPDA
	1190	HIPK2
	1191	HJURP
	1192	HK1
	1193	HK2
	1194	HLA-A
	1195	HLA-C
	1196	HLA-DPB1
	1197	HLA-DQA1
	1198	HLA-DQB1
	1199	HLA-DRA
	1200	HLA-DRB1
	1201	HLA-E
	1202	HLA-F
	1203	HLA-G
	1204	HM13
	1205	HMGA1
	1206	HMGA2
	1207	HMGB1
	1208	HMGB2
	1209	HMGB3
	1210	HMMR
	1211	HMMR-AS1
	1212	HMOX1
	1213	HMOX2
	1214	HNF1A
	1215	HNF4A
	1216	HNRNPA1
	1217	HNRNPA1P10
	1218	HNRNPA2B1
	1219	HNRNPC
	1220	HNRNPDL
	1221	HNRNPL
	1222	HNRNPU
	1223	HOPX
	1224	HOTAIR
	1225	HOTAIRM1
	1226	HOXA-AS2
	1227	HOXA@
	1228	HOXA1
	1229	HOXA10
	1230	HOXA11
	1231	HOXA11-AS
	1232	HOXA13
	1233	HOXA9
	1234	HOXB-AS1
	1235	HOXB@
	1236	HOXB1
	1237	HOXB13
	1238	HOXB2
	1239	HOXB3
	1240	HOXB4
	1241	HOXB5
	1242	HOXB6
	1243	HOXB7
	1244	HOXB8
	1245	HOXB9
	1246	HOXC10
	1247	HOXC11
	1248	HOXC6
	1249	HOXC9
	1250	HOXD10
	1251	HOXD9
	1252	HP
	1253	HPCAL1
	1254	HPGD
	1255	HPGDS
	1256	HPLH1
	1257	HPR
	1258	HPSE
	1259	HRAS
	1260	HRG
	1261	HRK
	1262	HSDL2
	1263	HSF1
	1264	HSP90AA1
	1265	HSP90AB1
	1266	HSP90B1
	1267	HSPA1A
	1268	HSPA1B
	1269	HSPA4
	1270	HSPA5
	1271	HSPA8
	1272	HSPA9
	1273	HSPB1
	1274	HSPB2
	1275	HSPB3
	1276	HSPB8
	1277	HSPG2
	1278	HSR
	1279	HTC2
	1280	HTR7
	1281	HYOU1
	1282	IAPP
	1283	IARS1
	1284	ICAM1
	1285	ICOS
	1286	ID1
	1287	ID2
	1288	ID4
	1289	IDH1
	1290	IDH2
	1291	IDO1
	1292	IDUA
	1293	IER3
	1294	IFI27
	1295	IFIH1
	1296	IFN1@
	1297	IFNA1
	1298	IFNA13
	1299	IFNA17
	1300	IFNA2
	1301	IFNB1
	1302	IFNG
	1303	IFT57
	1304	IGF1
	1305	IGF1R
	1306	IGF2
	1307	IGF2BP2
	1308	IGF2BP3
	1309	IGFALS
	1310	IGFBP2
	1311	IGFBP3
	1312	IGFBP4
	1313	IGFBP5
	1314	IGFBP6
	1315	IGFBP7
	1316	IGFBP7-AS1
	1317	IGHA1
	1318	IGSF1
	1319	IGSF8
	1320	IKBKB
	1321	IKBKE
	1322	IL10
	1323	IL11
	1324	IL13
	1325	IL13RA1
	1326	IL13RA2
	1327	IL15
	1328	IL16
	1329	IL17A
	1330	IL17B
	1331	IL17RD
	1332	IL18R1
	1333	IL1A
	1334	IL1B
	1335	IL1RN
	1336	IL2
	1337	IL20
	1338	IL21
	1339	IL22
	1340	IL22RA1
	1341	IL24
	1342	IL2RA
	1343	IL31RA
	1344	IL32
	1345	IL34
	1346	IL4
	1347	IL4R
	1348	IL6
	1349	ILK
	1350	IMMP2L
	1351	IMP3
	1352	IMPDH2
	1353	INA
	1354	ING1
	1355	ING4
	1356	ING5
	1357	INPP5B
	1358	INPP5K
	1359	INPPL1
	1360	INSM1
	1361	INSR
	1362	INTS6
	1363	IQGAP1
	1364	IRF1
	1365	IRF3
	1366	IRF5
	1367	IRF7
	1368	IRF9
	1369	IRS1
	1370	IRS2
	1371	ISG20
	1372	ITCH
	1373	ITGA10
	1374	ITGA2
	1375	ITGA2B
	1376	ITGA3
	1377	ITGA4
	1378	ITGA5
	1379	ITGA6
	1380	ITGA7
	1381	ITGA9
	1382	ITGAE
	1383	ITGAM
	1384	ITGAV
	1385	ITGB1
	1386	ITGB3
	1387	ITGB4
	1388	ITGB5
	1389	ITGB8
	1390	ITIH4
	1391	ITK
	1392	ITPRID2
	1393	ITSN1
	1394	JAG1
	1395	JAG2
	1396	JAK2
	1397	JMJD6
	1398	JPT1
	1399	JUN
	1400	JUNB
	1401	JUND
	1402	KAT2B
	1403	KAT5
	1404	KAT6A
	1405	KAT8
	1406	KAZALD1
	1407	KBTBD7
	1408	KCNA5
	1409	KCNH1
	1410	KCNH2
	1411	KCNH4
	1412	KCNH8
	1413	KCNJ3
	1414	KCNK9
	1415	KCNMA1
	1416	KDELR2
	1417	KDM1A
	1418	KDM1B
	1419	KDM2A
	1420	KDM2B
	1421	KDM5A
	1422	KDM6A
	1423	KDM6B
	1424	KDR
	1425	KHDRBS1
	1426	KHSRP
	1427	KIF11
	1428	KIF14
	1429	KIF3A
	1430	KIF4A
	1431	KIF5B
	1432	KIF5C
	1433	KIF9
	1434	KIR2DS2
	1435	KIT
	1436	KITLG
	1437	KLF16
	1438	KLF4
	1439	KLF6
	1440	KLF8
	1441	KLF9
	1442	KLK4
	1443	KLK6
	1444	KLRC3
	1445	KLRC4-KLRK1
	1446	KLRK1
	1447	KMT2A
	1448	KMT2B
	1449	KMT2D
	1450	KMT2E
	1451	KNG1
	1452	KPNA2
	1453	KPNB1
	1454	KRAS
	1455	KRIT1
	1456	KRT20
	1457	KYNU
	1458	L1CAM
	1459	L2HGDH
	1460	LAG3
	1461	LAMA2
	1462	LAMA3
	1463	LAMA5
	1464	LAMC1
	1465	LAMC2
	1466	LAMP1
	1467	LANCL2
	1468	LAPTM4B
	1469	LAPTM5
	1470	LARP4B
	1471	LASP1
	1472	LAT
	1473	LBR
	1474	LCMT1
	1475	LCN1
	1476	LCN2
	1477	LCP2
	1478	LDHA
	1479	LDLR
	1480	LEF1
	1481	LEF1-AS1
	1482	LEP
	1483	LEPR
	1484	LGALS1
	1485	LGALS3
	1486	LGALS3BP
	1487	LGALS8
	1488	LGALS9
	1489	LGI1
	1490	LGMN
	1491	LGMNP1
	1492	LGR5
	1493	LGR6
	1494	LHFPL3
	1495	LIF
	1496	LIFR
	1497	LIG4
	1498	LILRB1
	1499	LIMK1
	1500	LIMK2
	1501	LIN28A
	1502	LINC-PINT
	1503	LINC-ROR
	1504	LINC00115
	1505	LINC00273
	1506	LINC00313
	1507	LINC00470
	1508	LINC00599
	1509	LINC00645
	1510	LINC00663
	1511	LINC01116
	1512	LINC01132
	1513	LINC01194
	1514	LINC01446
	1515	LINC01579
	1516	LINC01672
	1517	LINC02604
	1518	LMLN
	1519	LMNA
	1520	LMO2
	1521	LNPEP
	1522	LNX1
	1523	LOC100505909
	1524	LOC110806263
	1525	LOC283731
	1526	LOX
	1527	LOXL1-AS1
	1528	LPAR2
	1529	LPAR3
	1530	LRG1
	1531	LRIG1
	1532	LRIG2
	1533	LRIG3
	1534	LRP1
	1535	LRP1B
	1536	LRP6
	1537	LRRC4
	1538	LRRC59
	1539	LRRC8A
	1540	LRRFIP1
	1541	LRRN2
	1542	LSS
	1543	LTB4R
	1544	LTBP4
	1545	LTBR
	1546	LUZP6
	1547	LY96
	1548	LYN
	1549	LZTR1
	1550	MACC1
	1551	MACF1
	1552	MACIR
	1553	MAD1L1
	1554	MAF1
	1555	MAGEA1
	1556	MAGEA2
	1557	MAGED4
	1558	MAGED4B
	1559	MAGT1
	1560	MAK16
	1561	MAL
	1562	MALAT1
	1563	MALT1
	1564	MAN2A1
	1565	MAOA
	1566	MAOB
	1567	MAP1B
	1568	MAP1LC3A
	1569	MAP1LC3B
	1570	MAP2
	1571	MAP2K1
	1572	MAP2K3
	1573	MAP2K6
	1574	MAP2K7
	1575	MAP3K1
	1576	MAP3K11
	1577	MAP3K2
	1578	MAP3K20
	1579	MAP3K21
	1580	MAP4K4
	1581	MAPK1
	1582	MAPK11
	1583	MAPK14
	1584	MAPK3
	1585	MAPK8
	1586	MAPK8IP2
	1587	MAPK9
	1588	MAPKAP1
	1589	MAPKAPK2
	1590	MARCHF9
	1591	MARCKS
	1592	MARCKSL1
	1593	MARK2
	1594	MARK4
	1595	MAST2
	1596	MATK
	1597	MAX
	1598	MAZ
	1599	MBD2
	1600	MBP
	1601	MBTPS1
	1602	MC4R
	1603	MCAT
	1604	MCL1
	1605	MCM3AP-AS1
	1606	MCM6
	1607	MCOLN1
	1608	MCOLN2
	1609	MCRS1
	1610	MCTS1
	1611	MDK
	1612	MDM2
	1613	MDM4
	1614	ME1
	1615	MED25
	1616	MEFV
	1617	MEG3
	1618	MELK
	1619	MEOX2
	1620	MERTK
	1621	MET
	1622	METAP2
	1623	METTL3
	1624	MFAP1
	1625	MFT2
	1626	MGAT1
	1627	MGAT5
	1628	MGMT
	1629	MGP
	1630	MGR3
	1631	MIA
	1632	MIAT
	1633	MIB1
	1634	MICAL2
	1635	MIF
	1636	MIF-AS1
	1637	MIIP
	1638	MIMT1
	1639	MINDY4
	1640	MIP
	1641	MIR100
	1642	MIR106A
	1643	MIR10A
	1644	MIR10B
	1645	MIR1179
	1646	MIR122
	1647	MIR1224
	1648	MIR1225
	1649	MIR1238
	1650	MIR1246
	1651	MIR125A
	1652	MIR125B2
	1653	MIR126
	1654	MIR127
	1655	MIR1270
	1656	MIR1275
	1657	MIR128-1
	1658	MIR1287
	1659	MIR1288
	1660	MIR129-1
	1661	MIR129-2
	1662	MIR130A
	1663	MIR130B
	1664	MIR132
	1665	MIR134
	1666	MIR135B
	1667	MIR137
	1668	MIR139
	1669	MIR140
	1670	MIR141
	1671	MIR142
	1672	MIR143
	1673	MIR144
	1674	MIR145
	1675	MIR1468
	1676	MIR146A
	1677	MIR146B
	1678	MIR148A
	1679	MIR149
	1680	MIR150
	1681	MIR152
	1682	MIR154
	1683	MIR155
	1684	MIR155HG
	1685	MIR15B
	1686	MIR17
	1687	MIR17HG
	1688	MIR181A2
	1689	MIR181C
	1690	MIR181D
	1691	MIR182
	1692	MIR183
	1693	MIR184
	1694	MIR185
	1695	MIR186
	1696	MIR18A
	1697	MIR1908
	1698	MIR190A
	1699	MIR191
	1700	MIR193A
	1701	MIR193B
	1702	MIR195
	1703	MIR196B
	1704	MIR197
	1705	MIR198
	1706	MIR199A1
	1707	MIR199A2
	1708	MIR19A
	1709	MIR200B
	1710	MIR200C
	1711	MIR203A
	1712	MIR204
	1713	MIR205
	1714	MIR206
	1715	MIR20A
	1716	MIR20B
	1717	MIR21
	1718	MIR210
	1719	MIR211
	1720	MIR212
	1721	MIR214
	1722	MIR215
	1723	MIR217
	1724	MIR218-2
	1725	MIR219A1
	1726	MIR22
	1727	MIR221
	1728	MIR222
	1729	MIR223
	1730	MIR224
	1731	MIR23A
	1732	MIR25
	1733	MIR27A
	1734	MIR296
	1735	MIR297
	1736	MIR299
	1737	MIR29A
	1738	MIR29B1
	1739	MIR29B2
	1740	MIR29C
	1741	MIR300
	1742	MIR301A
	1743	MIR302B
	1744	MIR302D
	1745	MIR30A
	1746	MIR30B
	1747	MIR30C1
	1748	MIR30C2
	1749	MIR30E
	1750	MIR31
	1751	MIR3189
	1752	MIR320A
	1753	MIR323A
	1754	MIR326
	1755	MIR328
	1756	MIR330
	1757	MIR331
	1758	MIR338
	1759	MIR339
	1760	MIR340
	1761	MIR342
	1762	MIR346
	1763	MIR34A
	1764	MIR34C
	1765	MIR363
	1766	MIR3666
	1767	MIR369
	1768	MIR370
	1769	MIR373
	1770	MIR374B
	1771	MIR375
	1772	MIR376A1
	1773	MIR378A
	1774	MIR379
	1775	MIR381
	1776	MIR3908
	1777	MIR409
	1778	MIR422A
	1779	MIR423
	1780	MIR425
	1781	MIR4284
	1782	MIR429
	1783	MIR4300HG
	1784	MIR431
	1785	MIR432
	1786	MIR433
	1787	MIR4429
	1788	MIR4443
	1789	MIR448
	1790	MIR4484
	1791	MIR449A
	1792	MIR4516
	1793	MIR451A
	1794	MIR454
	1795	MIR455
	1796	MIR4758
	1797	MIR485
	1798	MIR486-1
	1799	MIR490
	1800	MIR491
	1801	MIR495
	1802	MIR500A
	1803	MIR503
	1804	MIR504
	1805	MIR505
	1806	MIR506
	1807	MIR513C
	1808	MIR517C
	1809	MIR518B
	1810	MIR519D
	1811	MIR520A
	1812	MIR520B
	1813	MIR524
	1814	MIR542
	1815	MIR543
	1816	MIR559
	1817	MIR562
	1818	MIR564
	1819	MIR574
	1820	MIR577
	1821	MIR579
	1822	MIR582
	1823	MIR589
	1824	MIR590
	1825	MIR595
	1826	MIR598
	1827	MIR603
	1828	MIR605
	1829	MIR610
	1830	MIR613
	1831	MIR622
	1832	MIR627
	1833	MIR630
	1834	MIR641
	1835	MIR648
	1836	MIR652
	1837	MIR656
	1838	MIR663A
	1839	MIR671
	1840	MIR6798
	1841	MIR7-1
	1842	MIR7-2
	1843	MIR7-3
	1844	MIR7-3HG
	1845	MIR708
	1846	MIR744
	1847	MIR758
	1848	MIR873
	1849	MIR876
	1850	MIR877
	1851	MIR885
	1852	MIR92B
	1853	MIR93
	1854	MIR940
	1855	MIR96
	1856	MIR99A
	1857	MIRLET7B
	1858	MIRLET7C
	1859	MIRLET7D
	1860	MIRLET7E
	1861	MIRLET7G
	1862	MKI67
	1863	MKNK2
	1864	MKS1
	1865	MLH1
	1866	MME
	1867	MMP1
	1868	MMP11
	1869	MMP12
	1870	MMP13
	1871	MMP14
	1872	MMP15
	1873	MMP16
	1874	MMP19
	1875	MMP2
	1876	MMP24
	1877	MMP25
	1878	MMP28
	1879	MMP3
	1880	MMP7
	1881	MMP9
	1882	MMRN1
	1883	MNS16A
	1884	MNX1
	1885	MNX1-AS1
	1886	MPC1
	1887	MPC2
	1888	MPEG1
	1889	MPG
	1890	MPL
	1891	MPO
	1892	MPP1
	1893	MPRIP
	1894	MPST
	1895	MPZL2
	1896	MRC1
	1897	MRGPRX1
	1898	MRGPRX3
	1899	MRGPRX4
	1900	MRPL28
	1901	MRPL41
	1902	MRPL58
	1903	MRPS30
	1904	MRTFA
	1905	MS4A1
	1906	MSC
	1907	MSH2
	1908	MSH3
	1909	MSH4
	1910	MSH6
	1911	MSI1
	1912	MSI2
	1913	MSLN
	1914	MSMB
	1915	MSN
	1916	MSR1
	1917	MST1
	1918	MST1R
	1919	MSX1
	1920	MT1A
	1921	MT1E
	1922	MT3
	1923	MTAP
	1924	MTCO2P12
	1925	MTDH
	1926	MTFR2
	1927	MTHFR
	1928	MTOR
	1929	MTPAP
	1930	MTR
	1931	MTRR
	1932	MTSS1
	1933	MTTP
	1934	MUC13
	1935	MUC4
	1936	MUL1
	1937	MVP
	1938	MX2
	1939	MXD1
	1940	MXD3
	1941	MXD4
	1942	MXI1
	1943	MYB
	1944	MYBL2
	1945	MYBPH
	1946	MYC
	1947	MYCN
	1948	MYCNOS
	1949	MYD88
	1950	MYH2
	1951	MYL9
	1952	MYO1C
	1953	MYRIP
	1954	MYT1
	1955	MYT1L
	1956	MZB1
	1957	NAA25
	1958	NAA30
	1959	NAB2
	1960	NAMPT
	1961	NANOG
	1962	NANS
	1963	NAP1L1
	1964	NAPRT
	1965	NAPSA
	1966	NAT2
	1967	NBAT1
	1968	NBN
	1969	NCAM1
	1970	NCK1
	1971	NCKIPSD
	1972	NCL
	1973	NCOR1
	1974	NCOR2
	1975	NCR1
	1976	NCR2
	1977	NCR3
	1978	NDN
	1979	NDRG1
	1980	NDRG2
	1981	NDRG4
	1982	NDST1
	1983	NDUFA13
	1984	NECTIN1
	1985	NECTIN4
	1986	NEDD8
	1987	NEDD9
	1988	NEFL
	1989	NEIL3
	1990	NEK2
	1991	NEK8
	1992	NEK9
	1993	NELL1
	1994	NELL2
	1995	NEO1
	1996	NES
	1997	NEU1
	1998	NEU3
[truncated: 1,179 more rows]

## Sheet: Table S3
	Table S3. Potential target genes of CCA-1.1 against Glioblastoma (PCG)
	NO	Protein symbol
	1	ABCB1
	2	ABCG2
	3	ABL1
	4	ACACB
	5	ACE
	6	ADA
	7	ADAM17
	8	ADRA1A
	9	ADRA2B
	10	AHR
	11	AKR1B1
	12	AKR1B10
	13	AKT1
	14	AKT2
	15	AKT3
	16	ALB
	17	ALDH1A1
	18	ALK
	19	ALOX5
	20	APEX1
	21	APOBEC3A
	22	APP
	23	AR
	24	AURKA
	25	BACE1
	26	BCHE
	27	BCL2
	28	BCL2A1
	29	BCL2L1
	30	BDKRB1
	31	BMP1
	32	BRAF
	33	BRS3
	34	BTK
	35	CA12
	36	CA2
	37	CA9
	38	CALCRL
	39	CAPN1
	40	CASP1
	41	CASP3
	42	CASP7
	43	CASP8
	44	CASP9
	45	CASR
	46	CBR1
	47	CCL5
	48	CCR1
	49	CCR2
	50	CCR3
	51	CCR5
	52	CDC25B
	53	CDC42
	54	CDC7
	55	CDK1
	56	CDK2
	57	CDK5
	58	CDK7
	59	CDK9
	60	CHEK1
	61	CHEK2
	62	CHRM2
	63	CHRM3
	64	CMA1
	65	CNR1
	66	CSF1R
	67	CSNK2A1
	68	CTSB
	69	CTSD
	70	CTSG
	71	CTSK
	72	CTSL
	73	CTSS
	74	CXCR1
	75	CXCR2
	76	CXCR3
	77	CXCR4
	78	CYP17A1
	79	CYP19A1
	80	CYP1B1
	81	DNMT1
	82	DPP4
	83	DRD2
	84	DRD5
	85	ECE1
	86	EDNRA
	87	EDNRB
	88	EEF2K
	89	EGFR
	90	EGLN1
	91	EP300
	92	ERBB2
	93	ESR1
	94	ESR2
	95	ESRRB
	96	F10
	97	F2
	98	F2R
	99	F3
	100	FAAH
	101	FDFT1
	102	FDPS
	103	FGFR1
	104	FLT1
	105	FLT3
	106	FLT4
	107	FOLH1
	108	FYN
	109	GLO1
	110	GNRHR
	111	GRIA2
	112	GRIK2
	113	GRM1
	114	GRM2
	115	GSK3B
	116	HDAC1
	117	HDAC3
	118	HDAC4
	119	HDAC5
	120	HDAC6
	121	HDAC7
	122	HDAC9
	123	HIF1A
	124	HNF4A
	125	HPGD
	126	HSP90AA1
	127	HSP90AB1
	128	HTR7
	129	ICAM1
	130	IDH1
	131	IGF1
	132	IGF1R
	133	IKBKB
	134	IMPDH2
	135	ITGA2B
	136	ITGA4
	137	ITGAV
	138	ITGB1
	139	ITGB3
	140	ITGB5
	141	JAK2
	142	KCNA5
	143	KCNH2
	144	KDR
	145	KIF11
	146	KIT
	147	KMT2A
	148	LMNA
	149	LTB4R
	150	MAOA
	151	MAOB
	152	MAP2K1
	153	MAPK1
	154	MAPK11
	155	MAPK14
	156	MAPK8
	157	MAPK9
	158	MAPKAPK2
	159	MC4R
	160	MCL1
	161	MDM2
	162	MELK
	163	MET
	164	METAP2
	165	MIF
	166	MME
	167	MMP1
	168	MMP12
	169	MMP13
	170	MMP14
	171	MMP16
	172	MMP2
	173	MMP3
	174	MMP7
	175	MMP9
	176	MPL
	177	MTTP
	178	NAMPT
	179	NFE2L2
	180	NOS1
	181	NOS2
	182	NOS3
	183	NR2F2
	184	NTRK1
	185	NTSR1
	186	OPRL1
	187	OPRM1
	188	OXTR
	189	P2RX7
	190	PAK4
	191	PARP1
	192	PDE4A
	193	PDE4D
	194	PDGFRA
	195	PDGFRB
	196	PDK1
	197	PGR
	198	PIK3CD
	199	PLAU
	200	PLCG1
	201	PLD2
	202	PLG
	203	PLK1
	204	PNP
	205	POLK
	206	PPARA
	207	PPARG
	208	PRKCA
	209	PRKCB
	210	PRKCD
	211	PRKCE
	212	PRKCG
	213	PTGS1
	214	PTGS2
	215	PTK2
	216	PTPN1
	217	PTPN2
	218	PTPRC
	219	RAC1
	220	RAF1
	221	RARA
	222	RARG
	223	RECQL
	224	RELA
	225	REN
	226	RET
	227	RIPK2
	228	ROCK1
	229	ROCK2
	230	RPS6KA3
	231	RPS6KB1
	232	S1PR1
	233	SERPINE1
	234	SIRT1
	235	SIRT2
	236	SLC22A3
	237	SLC5A2
	238	SLC9A1
	239	SMN1
	240	SMN2
	241	SMO
	242	SOAT1
	243	SRC
	244	SSTR4
	245	STS
	246	SYK
	247	TAAR1
	248	TACR1
	249	TCP1
	250	TEK
	251	TERT
	252	TGFBR1
	253	TGM2
	254	TLR9
	255	TNF
	256	TOP1
	257	TP53
	258	TRPA1
	259	TRPV1
	260	TSPO
	261	TYK2
	262	TYMS
	263	TYR
	264	USP1
	265	VCAM1
	266	VDR
	267	WEE1
	268	XIAP

## Sheet: Table S4
	Table S4. KEGG pathway enrichment analysis of the PCG.
No	Term	P Value	Genes
1	hsa04152:AMPK signaling pathway	0.0013707945506331348	PIK3CD, IGF1, ACACB, SIRT1, ADRA1A, IGF1R, EEF2K, RPS6KB1, HNF4A, AKT2, AKT3, AKT1, PPARG
2	hsa04930:Type II diabetes mellitus	0.0014089660080969333	IKBKB, MAPK9, MAPK8, PRKCE, PRKCD, MAPK1, PIK3CD, TNF
3	hsa05410:Hypertrophic cardiomyopathy (HCM)	0.0016978254557604487	ITGB1, ACE, ITGA4, ITGB5, ITGB3, LMNA, ITGA2B, ITGAV, IGF1, TNF
4	hsa05168:Herpes simplex infection	0.002146040862091048	CSNK2A1, TYK2, TNF, RELA, IKBKB, MAPK9, MAPK8, CASP8, CASP3, CCL5, CDK2, CDK1, TLR9, EP300, JAK2, TP53
5	hsa04921:Oxytocin signaling pathway	0.002573137440859914	PRKCG, MAP2K1, OXTR, ROCK1, ROCK2, PRKCB, NOS3, SRC, PRKCA, PTGS2, EGFR, EEF2K, MAPK1, RAF1
6	hsa04916:Melanogenesis	0.0028301763810638083	PRKCG, GSK3B, MAP2K1, EDNRB, PRKCB, KIT, EP300, MAPK1, PRKCA, TYR, RAF1
7	hsa04022:cGMP-PKG signaling pathway	0.004042653016137689	MAP2K1, ROCK1, ROCK2, NOS3, PRKCE, ADRA1A, ADRA2B, EDNRA, EDNRB, AKT2, AKT3, AKT1, MAPK1, RAF1
8	hsa04114:Oocyte meiosis	0.005995166803648536	RPS6KA3, AR, MAP2K1, PLK1, CDK2, CDK1, MAPK1, PGR, IGF1, AURKA, IGF1R
9	hsa05010:Alzheimer's disease	0.0067651779418680955	GSK3B, APP, MME, TNF, BACE1, CASP9, CASP7, ADAM17, CASP8, CDK5, CASP3, MAPK1, NOS1, CAPN1
10	hsa04913:Ovarian steroidogenesis	0.00743757905309005	ALOX5, CYP1B1, IGF1, PTGS2, CYP19A1, CYP17A1, IGF1R
11	hsa05030:Cocaine addiction	0.00743757905309005	GRM2, GRIA2, MAOB, CDK5, MAOA, DRD2, RELA
12	hsa04614:Renin-angiotensin system	0.00814985112828892	ACE, MME, CMA1, REN, CTSG
13	hsa05130:Pathogenic Escherichia coli infection	0.009030818093400996	CDC42, ITGB1, ROCK1, ROCK2, ABL1, FYN, PRKCA
14	hsa05414:Dilated cardiomyopathy	0.00975319708184227	ITGB1, ITGA4, ITGB5, ITGB3, LMNA, ITGA2B, ITGAV, IGF1, TNF
15	hsa04310:Wnt signaling pathway	0.009970099734963957	PRKCG, MAPK9, GSK3B, MAPK8, MMP7, CSNK2A1, ROCK2, PRKCB, EP300, PRKCA, RAC1, TP53
16	hsa05034:Alcoholism	0.010309606182049229	HDAC4, HDAC5, MAP2K1, HDAC3, MAOB, MAOA, HDAC1, BRAF, HDAC9, HDAC6, HDAC7, MAPK1, RAF1, DRD2
17	hsa04610:Complement and coagulation cascades	0.010983099816020504	F10, PLAU, F2R, SERPINE1, BDKRB1, PLG, F2, F3
18	hsa04960:Aldosterone-regulated sodium reabsorption	0.011777335910590622	PRKCG, PRKCB, MAPK1, PIK3CD, PRKCA, IGF1
19	hsa04622:RIG-I-like receptor signaling pathway	0.011844392586025466	IKBKB, MAPK11, MAPK9, MAPK8, CASP8, MAPK14, TNF, RELA
20	hsa05134:Legionellosis	0.011857836725887779	CASP9, CASP7, CASP8, CASP3, CASP1, TNF, RELA
21	hsa05323:Rheumatoid arthritis	0.012741514080835343	FLT1, MMP1, CTSL, CCL5, CTSK, MMP3, TEK, TNF, ICAM1
22	hsa05146:Amoebiasis	0.012948593546627744	PRKCG, NOS2, PRKCB, CASP3, PIK3CD, CTSG, PRKCA, TNF, RELA, PTK2
23	hsa05416:Viral myocarditis	0.015257543577279676	CASP9, CASP8, CASP3, ABL1, FYN, RAC1, ICAM1
24	hsa05031:Amphetamine addiction	0.02937641918183678	PRKCG, GRIA2, MAOB, MAOA, PRKCB, PRKCA, SIRT1
25	hsa05412:Arrhythmogenic right ventricular cardiomyopathy (ARVC)	0.0313414756206043	ITGB1, ITGA4, ITGB5, ITGB3, LMNA, ITGA2B, ITGAV
26	hsa04640:Hematopoietic cell lineage	0.034851470519332184	CSF1R, MME, ITGA4, FLT3, ITGB3, KIT, ITGA2B, TNF
27	hsa04923:Regulation of lipolysis in adipocytes	0.04817486820783091	AKT2, AKT3, PIK3CD, AKT1, PTGS2, PTGS1
28	hsa04724:Glutamatergic synapse	0.050006596901539066	PRKCG, GRM2, GRIA2, PRKCB, MAPK1, PRKCA, GRIK2, GRM1, PLD2
29	hsa04261:Adrenergic signaling in cardiomyocytes	0.057333980684078564	MAPK11, AKT2, AKT3, BCL2, MAPK1, AKT1, PRKCA, MAPK14, ADRA1A, SLC9A1
30	hsa05100:Bacterial invasion of epithelial cells	0.05868678624129779	CDC42, ITGB1, SRC, PIK3CD, RAC1, MET, PTK2
31	hsa04961:Endocrine and other factor-regulated calcium reabsorption	0.07501934620362125	PRKCG, PRKCB, VDR, PRKCA, ESR1
32	hsa04970:Salivary secretion	0.08540674243282285	PRKCG, CHRM3, PRKCB, PRKCA, NOS1, ADRA1A, SLC9A1
33	hsa05144:Malaria	0.09579612040800052	VCAM1, TLR9, TNF, MET, ICAM1
34	hsa04650:Natural killer cell mediated cytotoxicity	1.0054777983592751E-4	PRKCG, MAP2K1, SYK, PRKCB, PIK3CD, BRAF, PRKCA, TNF, ICAM1, CASP3, MAPK1, FYN, PLCG1, RAC1, RAF1
35	hsa05014:Amyotrophic lateral sclerosis (ALS)	1.0200171718829369E-6	CASP9, MAPK11, GRIA2, CASP3, CASP1, BCL2, RAC1, NOS1, MAPK14, TNF, TP53, BCL2L1
36	hsa05215:Prostate cancer	1.1279330225211172E-17	GSK3B, HSP90AB1, PIK3CD, RELA, EGFR, IGF1R, CASP9, IKBKB, AKT2, ERBB2, AKT3, AKT1, MAPK1, EP300, PDGFRB, PDGFRA, MAP2K1, HSP90AA1, BRAF, IGF1, AR, CDK2, BCL2, MDM2, RAF1, TP53, FGFR1
37	hsa05205:Proteoglycans in cancer	1.128987224276309E-22	ITGB1, ROCK1, ITGB5, ROCK2, SRC, ITGB3, PIK3CD, HIF1A, TNF, EGFR, SLC9A1, IGF1R, CDC42, PLAU, CTSL, CASP3, AKT2, ERBB2, AKT3, KDR, AKT1, MAPK1, ITGAV, PLCG1, RAC1, PRKCG, MAP2K1, PRKCB, MMP2, PRKCA, BRAF, IGF1, MAPK14, MMP9, ESR1, PTK2, MAPK11, SMO, RPS6KB1, MDM2, RAF1, MET, TP53, FGFR1
38	hsa04115:p53 signaling pathway	1.133244218754067E-4	CASP9, CASP8, CHEK2, CASP3, CHEK1, CDK2, SERPINE1, MDM2, CDK1, IGF1, TP53
39	hsa05219:Bladder cancer	1.1466593568368834E-7	MAP2K1, MMP1, SRC, MMP2, ERBB2, MDM2, MAPK1, BRAF, RAF1, TP53, MMP9, EGFR
40	hsa04664:Fc epsilon RI signaling pathway	1.185932519190658E-11	MAP2K1, SYK, PRKCB, PIK3CD, PRKCA, MAPK14, TNF, MAPK11, MAPK9, MAPK8, AKT2, AKT3, BTK, AKT1, MAPK1, FYN, PLCG1, RAC1, RAF1
41	hsa04110:Cell cycle	1.2003500862198404E-4	GSK3B, HDAC1, PLK1, CDC7, CDC25B, WEE1, CDK7, CHEK2, CHEK1, CDK2, MDM2, CDK1, ABL1, EP300, TP53
42	hsa05169:Epstein-Barr virus infection	1.240346453056891E-6	SYK, HDAC1, PIK3CD, TYK2, MAPK14, RELA, ICAM1, IKBKB, MAPK11, MAPK9, MAPK8, AKT2, AKT3, CDK2, MDM2, BCL2, AKT1, TP53
43	hsa05152:Tuberculosis	1.2539009804381846E-8	SRC, TNF, RELA, CTSS, CASP9, MAPK9, MAPK8, CASP8, CASP3, AKT2, AKT3, AKT1, MAPK1, EP300, JAK2, CTSD, SYK, NOS2, VDR, RIPK2, MAPK14, MAPK11, BCL2, TLR9, RAF1
44	hsa04668:TNF signaling pathway	1.4013221892224028E-11	MAP2K1, VCAM1, MMP3, PIK3CD, PTGS2, MAPK14, TNF, MMP9, RELA, ICAM1, IKBKB, MAPK11, MAPK9, MMP14, CASP7, MAPK8, CASP8, CASP3, CCL5, AKT2, AKT3, AKT1, MAPK1
45	hsa04080:Neuroactive ligand-receptor interaction	1.4161553388663753E-10	CHRM2, GRIA2, CHRM3, OXTR, CALCRL, OPRL1, PLG, GRIK2, ADRA1A, LTB4R, GRM1, BRS3, MC4R, GRM2, EDNRA, HTR7, EDNRB, CNR1, S1PR1, GNRHR, TSPO, BDKRB1, CTSG, DRD2, NTSR1, DRD5, F2R, TRPV1, TACR1, OPRM1, F2, TAAR1, ADRA2B, SSTR4, P2RX7
46	hsa04066:HIF-1 signaling pathway	1.4425610128768088E-15	FLT1, SERPINE1, PIK3CD, HIF1A, RELA, EGFR, IGF1R, AKT2, ERBB2, AKT3, AKT1, MAPK1, EP300, PLCG1, PDK1, PRKCG, EGLN1, MAP2K1, NOS2, PRKCB, NOS3, PRKCA, IGF1, RPS6KB1, BCL2, TEK
47	hsa04725:Cholinergic synapse	1.4459782104493993E-4	CHRM2, PRKCG, CHRM3, MAP2K1, PRKCB, PIK3CD, PRKCA, AKT2, AKT3, BCL2, AKT1, MAPK1, FYN, JAK2
48	hsa04012:ErbB signaling pathway	1.5286298120022475E-12	PRKCG, GSK3B, MAP2K1, PRKCB, SRC, PIK3CD, BRAF, PRKCA, EGFR, PTK2, MAPK9, MAPK8, RPS6KB1, AKT2, ERBB2, AKT3, ABL1, AKT1, MAPK1, PLCG1, RAF1, PAK4
49	hsa04914:Progesterone-mediated oocyte maturation	1.5286298120022475E-12	MAP2K1, HSP90AA1, HSP90AB1, PLK1, PIK3CD, BRAF, IGF1, MAPK14, CDC25B, IGF1R, MAPK11, MAPK9, RPS6KA3, MAPK8, AKT2, AKT3, CDK2, CDK1, AKT1, MAPK1, PGR, RAF1
50	hsa04510:Focal adhesion	1.5430149597621525E-18	ITGB1, GSK3B, FLT1, ROCK1, ITGB5, ROCK2, SRC, FLT4, ITGB3, ITGA2B, XIAP, PIK3CD, EGFR, IGF1R, CDC42, MAPK9, MAPK8, AKT2, ERBB2, AKT3, KDR, AKT1, MAPK1, ITGAV, FYN, RAC1, PAK4, PRKCG, PDGFRB, PDGFRA, MAP2K1, ITGA4, PRKCB, PRKCA, BRAF, IGF1, PTK2, BCL2, RAF1, MET
51	hsa05132:Salmonella infection	1.558320103685421E-4	CDC42, MAPK11, MAPK9, MAPK8, NOS2, ROCK1, ROCK2, CASP1, MAPK1, RAC1, MAPK14, RELA
52	hsa04020:Calcium signaling pathway	1.5705347210498714E-8	CHRM2, CHRM3, OXTR, ADRA1A, GRM1, EGFR, EDNRA, HTR7, EDNRB, ERBB2, BDKRB1, PLCG1, NOS1, NTSR1, DRD5, PRKCG, PDGFRB, PDGFRA, NOS2, PRKCB, NOS3, F2R, PRKCA, TACR1, P2RX7
53	hsa04620:Toll-like receptor signaling pathway	1.57225772797945E-7	MAP2K1, PIK3CD, MAPK14, TNF, RELA, IKBKB, MAPK11, MAPK9, MAPK8, CASP8, CTSK, CCL5, AKT2, AKT3, TLR9, AKT1, MAPK1, RAC1
54	hsa04920:Adipocytokine signaling pathway	1.6504936101491857E-4	IKBKB, MAPK9, MAPK8, AKT2, AKT3, AKT1, JAK2, PPARA, ACACB, TNF, RELA
55	hsa04010:MAPK signaling pathway	1.761789625732293E-8	TNF, RELA, EGFR, IKBKB, CDC42, MAPK9, RPS6KA3, MAPK8, CASP3, AKT2, AKT3, AKT1, MAPK1, RAC1, PRKCG, PDGFRB, NTRK1, PDGFRA, MAP2K1, PRKCB, PRKCA, BRAF, MAPK14, TGFBR1, CDC25B, MAPK11, MAPKAPK2, RAF1, TP53, FGFR1
56	hsa05164:Influenza A	1.7949279478170758E-9	GSK3B, PIK3CD, PLG, TNF, RELA, ICAM1, CASP9, IKBKB, MAPK9, MAPK8, CCL5, AKT2, AKT3, CASP1, AKT1, MAPK1, EP300, JAK2, FDPS, MAP2K1, PRKCB, PRKCA, TYK2, MAPK14, MAPK11, RAF1
57	hsa05213:Endometrial cancer	1.851916404979243E-7	GSK3B, MAP2K1, PIK3CD, BRAF, EGFR, CASP9, AKT2, ERBB2, AKT3, AKT1, MAPK1, RAF1, TP53
58	hsa04151:PI3K-Akt signaling pathway	1.8825462434226806E-15	ITGB1, CHRM2, CSF1R, GSK3B, FLT1, HSP90AB1, ITGB5, FLT4, ITGB3, ITGA2B, PIK3CD, RELA, EGFR, IGF1R, CASP9, IKBKB, AKT2, AKT3, KDR, AKT1, MAPK1, ITGAV, RAC1, JAK2, MCL1, PDGFRB, PDGFRA, MAP2K1, HSP90AA1, SYK, ITGA4, NOS3, F2R, PRKCA, IGF1, PTK2, RPS6KB1, KIT, CDK2, BCL2, MDM2, TEK, RAF1, MET, TP53, FGFR1, BCL2L1
59	hsa04064:NF-kappa B signaling pathway	1.935076560758526E-6	VCAM1, SYK, CSNK2A1, BCL2A1, XIAP, PTGS2, TNF, RELA, ICAM1, IKBKB, PLAU, BCL2, BTK, PLCG1, BCL2L1
60	hsa05142:Chagas disease (American trypanosomiasis)	1.958881836584892E-8	ACE, NOS2, SERPINE1, PIK3CD, MAPK14, TNF, TGFBR1, RELA, IKBKB, MAPK11, MAPK9, MAPK8, CASP8, CCL5, AKT2, AKT3, TLR9, AKT1, MAPK1
61	hsa05161:Hepatitis B	1.9744153558398652E-10	SRC, PIK3CD, TNF, RELA, CASP9, IKBKB, MAPK9, MAPK8, CASP8, CASP3, AKT2, AKT3, AKT1, MAPK1, EP300, PRKCG, MAP2K1, PRKCB, PRKCA, MMP9, TGFBR1, CDK2, BCL2, RAF1, TP53
62	hsa05206:MicroRNAs in cancer	2.0809336655473517E-8	DNMT1, ABCB1, ROCK1, ITGB3, PTGS2, EGFR, IKBKB, PLAU, CASP3, ERBB2, ABL1, CYP1B1, EP300, PLCG1, MCL1, PAK4, PRKCG, PDGFRB, PDGFRA, MAP2K1, PRKCB, PRKCE, PRKCA, MMP9, SIRT1, CDC25B, MMP16, BCL2, MDM2, RAF1, MET, TP53
63	hsa04931:Insulin resistance	2.081154883117005E-7	PTPN1, GSK3B, NOS3, PRKCE, PRKCD, PIK3CD, ACACB, TNF, RELA, IKBKB, MAPK9, RPS6KA3, MAPK8, RPS6KB1, AKT2, AKT3, AKT1, PPARA
64	hsa05203:Viral carcinogenesis	2.2028623293446717E-7	HDAC4, HDAC5, HDAC3, HDAC1, SRC, PIK3CD, HDAC9, RELA, HDAC6, HDAC7, CDC42, CASP8, CASP3, CHEK1, MAPK1, EP300, RAC1, CCR5, CCR3, SYK, MAPKAPK2, CDK2, CDK1, MDM2, TP53
65	hsa04068:FoxO signaling pathway	2.266429588038721E-10	MAP2K1, PLK1, PIK3CD, BRAF, IGF1, MAPK14, SIRT1, EGFR, TGFBR1, GRM1, IGF1R, IKBKB, MAPK11, MAPK9, MAPK8, AKT2, AKT3, CDK2, MDM2, S1PR1, AKT1, EP300, MAPK1, RAF1
66	hsa04723:Retrograde endocannabinoid signaling	2.2701829982090286E-4	PRKCG, GRIA2, FAAH, PRKCB, PRKCA, PTGS2, MAPK14, GRM1, MAPK11, MAPK9, MAPK8, CNR1, MAPK1
67	hsa05218:Melanoma	2.28731711184466E-9	PDGFRB, PDGFRA, MAP2K1, PIK3CD, BRAF, IGF1, EGFR, IGF1R, AKT2, AKT3, MDM2, AKT1, MAPK1, RAF1, MET, TP53, FGFR1
68	hsa05220:Chronic myeloid leukemia	2.311887846442148E-8	MAP2K1, HDAC1, PIK3CD, BRAF, TGFBR1, RELA, IKBKB, AKT2, AKT3, MDM2, ABL1, AKT1, MAPK1, RAF1, TP53, BCL2L1
69	hsa04270:Vascular smooth muscle contraction	2.4650765611346E-4	PRKCG, MAP2K1, CALCRL, ROCK1, ROCK2, PRKCB, PRKCE, PRKCD, BRAF, PRKCA, ADRA1A, EDNRA, MAPK1, RAF1
70	hsa05145:Toxoplasmosis	2.505251832960009E-11	ITGB1, NOS2, XIAP, TYK2, MAPK14, TNF, RELA, CASP9, IKBKB, MAPK11, MAPK9, MAPK8, CASP8, CASP3, AKT2, ALOX5, AKT3, BCL2, AKT1, MAPK1, JAK2, CCR5, BCL2L1
71	hsa05231:Choline metabolism in cancer	2.537824955633842E-10	PDGFRB, PRKCG, PDGFRA, SLC22A3, MAP2K1, PRKCB, PIK3CD, PRKCA, HIF1A, EGFR, PLD2, MAPK9, MAPK8, RPS6KB1, AKT2, AKT3, AKT1, MAPK1, PLCG1, RAC1, RAF1
72	hsa04917:Prolactin signaling pathway	2.5511130159751904E-10	GSK3B, MAP2K1, SRC, PIK3CD, MAPK14, ESR1, RELA, ESR2, CYP17A1, MAPK11, MAPK9, MAPK8, AKT2, AKT3, AKT1, MAPK1, JAK2, RAF1
73	hsa05166:HTLV-I infection	2.5906999135721963E-4	PDGFRB, PDGFRA, FDPS, GSK3B, VCAM1, XIAP, PIK3CD, TNF, TGFBR1, RELA, ICAM1, IKBKB, TERT, CHEK2, AKT2, AKT3, CHEK1, TSPO, AKT1, EP300, TP53, BCL2L1
74	hsa05210:Colorectal cancer	2.6030101892005503E-10	GSK3B, MAP2K1, PIK3CD, BRAF, TGFBR1, CASP9, MAPK9, MAPK8, CASP3, AKT2, AKT3, BCL2, AKT1, MAPK1, RAC1, RAF1, TP53
75	hsa04210:Apoptosis	2.6030101892005503E-10	NTRK1, XIAP, PIK3CD, TNF, RELA, CASP9, IKBKB, CASP7, CASP8, CASP3, AKT2, AKT3, BCL2, AKT1, CAPN1, TP53, BCL2L1
76	hsa04750:Inflammatory mediator regulation of TRP channels	2.859549433565885E-7	PRKCG, NTRK1, TRPA1, PRKCB, SRC, PRKCE, PRKCD, PIK3CD, PRKCA, TRPV1, IGF1, MAPK14, MAPK11, MAPK9, MAPK8, BDKRB1, PLCG1
77	hsa04932:Non-alcoholic fatty liver disease (NAFLD)	2.9126919878752044E-4	GSK3B, PIK3CD, TNF, RELA, CDC42, IKBKB, MAPK9, CASP7, MAPK8, CASP8, CASP3, AKT2, AKT3, AKT1, RAC1, PPARA
78	hsa04062:Chemokine signaling pathway	3.0252891302979797E-10	GSK3B, ROCK1, ROCK2, SRC, CXCR4, PIK3CD, RELA, IKBKB, CDC42, CXCR1, CCL5, AKT2, CXCR3, AKT3, CXCR2, AKT1, MAPK1, RAC1, JAK2, CCR5, CCR3, CCR2, CCR1, MAP2K1, PRKCD, BRAF, PTK2, RAF1
79	hsa05230:Central carbon metabolism in cancer	3.1568096329477534E-13	PDGFRB, NTRK1, RET, PDGFRA, MAP2K1, FLT3, PIK3CD, HIF1A, EGFR, AKT2, KIT, ERBB2, AKT3, AKT1, MAPK1, RAF1, MET, TP53, PDK1, FGFR1
80	hsa04726:Serotonergic synapse	3.505645401738658E-5	PRKCG, APP, MAP2K1, MAOB, MAOA, PRKCB, BRAF, PRKCA, PTGS2, PTGS1, HTR7, CASP3, ALOX5, MAPK1, RAF1
81	hsa05131:Shigellosis	3.562150289791337E-8	ITGB1, ROCK1, ROCK2, SRC, RIPK2, MAPK14, RELA, CDC42, IKBKB, MAPK11, MAPK9, MAPK8, ABL1, MAPK1, RAC1
82	hsa04910:Insulin signaling pathway	3.7291787716709315E-4	PTPN1, GSK3B, MAP2K1, PIK3CD, BRAF, ACACB, IKBKB, MAPK9, MAPK8, RPS6KB1, AKT2, AKT3, AKT1, MAPK1, RAF1
83	hsa04722:Neurotrophin signaling pathway	3.8123805777113626E-13	GSK3B, PIK3CD, RELA, IKBKB, CDC42, MAPK9, RPS6KA3, MAPK8, AKT2, AKT3, ABL1, AKT1, MAPK1, PLCG1, RAC1, NTRK1, MAP2K1, RIPK2, PRKCD, BRAF, MAPK14, MAPK11, MAPKAPK2, BCL2, RAF1, TP53
84	hsa05202:Transcriptional misregulation in cancer	3.9431943539096994E-7	NTRK1, CSF1R, FLT1, KMT2A, HPGD, BCL2A1, FLT3, HDAC1, MMP3, IGF1, MMP9, RELA, PTK2, IGF1R, CDK9, PLAU, MDM2, RARA, PPARG, MET, TP53, BCL2L1
85	hsa04014:Ras signaling pathway	4.155996240276218E-13	CSF1R, FLT1, FLT4, PIK3CD, RELA, EGFR, IGF1R, PLD2, IKBKB, CDC42, MAPK9, MAPK8, HTR7, AKT2, AKT3, KDR, ABL1, AKT1, MAPK1, PLCG1, RAC1, PAK4, PRKCG, PDGFRB, PDGFRA, MAP2K1, PRKCB, PRKCA, IGF1, KIT, TEK, RAF1, MET, FGFR1, BCL2L1
86	hsa05212:Pancreatic cancer	4.320745000794216E-13	MAP2K1, PIK3CD, BRAF, EGFR, TGFBR1, RELA, CDC42, CASP9, IKBKB, MAPK9, MAPK8, AKT2, ERBB2, AKT3, AKT1, MAPK1, RAC1, RAF1, TP53, BCL2L1
87	hsa04550:Signaling pathways regulating pluripotency of stem cells	4.3246379305660407E-4	GSK3B, MAP2K1, ESRRB, PIK3CD, IGF1, MAPK14, IGF1R, MAPK11, AKT2, AKT3, AKT1, MAPK1, JAK2, RAF1, FGFR1
88	hsa04728:Dopaminergic synapse	4.43708995902035E-5	PRKCG, GRIA2, GSK3B, MAOB, MAOA, PRKCB, PRKCA, MAPK14, MAPK11, MAPK9, MAPK8, AKT2, AKT3, AKT1, DRD2, DRD5
89	hsa05216:Thyroid cancer	4.573940628426686E-4	NTRK1, RET, MAP2K1, MAPK1, BRAF, PPARG, TP53
90	hsa04662:B cell receptor signaling pathway	4.614912299693668E-6	GSK3B, MAP2K1, SYK, PIK3CD, RELA, IKBKB, AKT2, AKT3, BTK, AKT1, MAPK1, RAC1, RAF1
91	hsa04071:Sphingolipid signaling pathway	4.6581247857784836E-14	ROCK1, ROCK2, PIK3CD, TNF, RELA, PLD2, MAPK9, MAPK8, AKT2, AKT3, S1PR1, AKT1, MAPK1, FYN, RAC1, CTSD, PRKCG, MAP2K1, PRKCB, NOS3, PRKCE, PRKCA, MAPK14, MAPK11, BCL2, RAF1, TP53
92	hsa04810:Regulation of actin cytoskeleton	4.765284779067903E-9	ITGB1, CHRM2, CHRM3, ROCK1, ITGB5, ROCK2, SRC, ITGB3, ITGA2B, PIK3CD, EGFR, SLC9A1, CDC42, MAPK1, BDKRB1, ITGAV, RAC1, PAK4, PDGFRB, PDGFRA, MAP2K1, ITGA4, F2R, BRAF, F2, PTK2, RAF1, FGFR1
93	hsa05223:Non-small cell lung cancer	4.8036857020664424E-11	ALK, PRKCG, MAP2K1, PRKCB, PIK3CD, BRAF, PRKCA, EGFR, CASP9, AKT2, ERBB2, AKT3, AKT1, MAPK1, PLCG1, RAF1, TP53
94	hsa05222:Small cell lung cancer	5.029953840660249E-9	ITGB1, NOS2, ITGA2B, XIAP, PIK3CD, PTGS2, RELA, PTK2, CASP9, IKBKB, AKT2, AKT3, CDK2, BCL2, AKT1, ITGAV, TP53, BCL2L1
95	hsa05214:Glioma	5.10405304361E-12	PDGFRB, PRKCG, PDGFRA, MAP2K1, PRKCB, PIK3CD, BRAF, PRKCA, IGF1, EGFR, IGF1R, AKT2, AKT3, MDM2, AKT1, MAPK1, PLCG1, RAF1, TP53
96	hsa04621:NOD-like receptor signaling pathway	5.2144793647656166E-8	HSP90AA1, HSP90AB1, RIPK2, MAPK14, TNF, RELA, IKBKB, MAPK11, MAPK9, MAPK8, CASP8, CCL5, CASP1, MAPK1
97	hsa05221:Acute myeloid leukemia	5.2144793647656166E-8	MAP2K1, FLT3, PIK3CD, BRAF, RELA, IKBKB, RPS6KB1, AKT2, KIT, AKT3, RARA, AKT1, MAPK1, RAF1
98	hsa04370:VEGF signaling pathway	5.267397678472702E-16	PRKCG, MAP2K1, PRKCB, NOS3, SRC, PIK3CD, PRKCA, PTGS2, MAPK14, PTK2, CDC42, CASP9, MAPK11, AKT2, MAPKAPK2, AKT3, KDR, AKT1, MAPK1, PLCG1, RAC1, RAF1
99	hsa05200:Pathways in cancer	5.313336177784235E-30	RET, ITGB1, GSK3B, HSP90AB1, FLT3, ITGA2B, PIK3CD, IGF1R, CASP9, IKBKB, EDNRA, CASP8, EDNRB, CASP3, AKT2, AKT3, AKT1, BDKRB1, EP300, ITGAV, RAC1, PDGFRB, PRKCG, PDGFRA, MAP2K1, HSP90AA1, PRKCB, MMP1, MMP2, F2R, PRKCA, MMP9, TGFBR1, AR, SMO, KIT, RARA, PPARG, RAF1, MET, TP53, CSF1R, ROCK1, ROCK2, HDAC1, CXCR4, XIAP, PTGS2, HIF1A, EGFR, RELA, CDC42, MAPK9, MAPK8, ERBB2, ABL1, MAPK1, PLCG1, NTRK1, E…
100	hsa04666:Fc gamma R-mediated phagocytosis	5.313655675174542E-10	PRKCG, MAP2K1, SYK, PRKCB, PRKCE, PRKCD, PIK3CD, PRKCA, PLD2, CDC42, PTPRC, RPS6KB1, AKT2, AKT3, AKT1, MAPK1, PLCG1, RAC1, RAF1
101	hsa05211:Renal cell carcinoma	5.406479244488623E-8	EGLN1, MAP2K1, PIK3CD, BRAF, HIF1A, CDC42, AKT2, AKT3, AKT1, EP300, MAPK1, RAC1, RAF1, MET, PAK4
102	hsa04360:Axon guidance	5.521867722431143E-4	ITGB1, GSK3B, ROCK1, ROCK2, CXCR4, PTK2, CDC42, CDK5, ABL1, MAPK1, FYN, RAC1, MET, PAK4
103	hsa04540:Gap junction	5.8950051924773986E-5	PDGFRB, PRKCG, PDGFRA, MAP2K1, PRKCB, SRC, PRKCA, EGFR, GRM1, CDK1, MAPK1, RAF1, DRD2
104	hsa04024:cAMP signaling pathway	5.954674859944797E-9	CHRM2, GRIA2, OXTR, ROCK1, ROCK2, PIK3CD, RELA, SLC9A1, PLD2, MAPK9, MAPK8, EDNRA, AKT2, AKT3, AKT1, PDE4A, MAPK1, EP300, RAC1, DRD2, DRD5, MAP2K1, PDE4D, F2R, BRAF, RAF1, PPARA
105	hsa05133:Pertussis	6.08112210212752E-5	ITGB1, MAPK11, MAPK9, CASP7, MAPK8, NOS2, CASP3, CASP1, MAPK1, MAPK14, TNF, RELA
106	hsa04660:T cell receptor signaling pathway	6.487151314166502E-8	GSK3B, MAP2K1, PIK3CD, MAPK14, TNF, RELA, CDC42, IKBKB, MAPK11, PTPRC, AKT2, AKT3, AKT1, MAPK1, FYN, PLCG1, RAF1, PAK4
107	hsa04611:Platelet activation	6.577055034175012E-7	ITGB1, SYK, ROCK1, ROCK2, NOS3, SRC, ITGB3, F2R, ITGA2B, PIK3CD, MAPK14, PTGS1, MAPK11, AKT2, AKT3, BTK, AKT1, MAPK1, FYN
108	hsa04730:Long-term depression	6.8248827172739054E-6	PRKCG, GRIA2, MAP2K1, PRKCB, MAPK1, BRAF, PRKCA, IGF1, NOS1, RAF1, GRM1, IGF1R
109	hsa04015:Rap1 signaling pathway	7.4840312941912E-15	ITGB1, CSF1R, FLT1, SRC, FLT4, ITGB3, ITGA2B, PIK3CD, EGFR, IGF1R, CDC42, CNR1, AKT2, AKT3, KDR, AKT1, MAPK1, PLCG1, RAC1, DRD2, PRKCG, PDGFRB, PDGFRA, MAP2K1, PRKCB, F2R, PRKCA, BRAF, IGF1, MAPK14, MAPK11, KIT, TEK, RAF1, MET, FGFR1
110	hsa04150:mTOR signaling pathway	8.169891308860747E-8	PRKCG, PRKCB, PIK3CD, BRAF, PRKCA, IGF1, TNF, IKBKB, RPS6KA3, RPS6KB1, AKT2, AKT3, AKT1, MAPK1
111	hsa05162:Measles	8.576492781250911E-4	GSK3B, CSNK2A1, PIK3CD, TYK2, TACR1, RELA, AKT2, AKT3, CDK2, TLR9, AKT1, FYN, JAK2, TP53
112	hsa05140:Leishmaniasis	8.60664512518513E-4	ITGB1, MAPK11, NOS2, ITGA4, MAPK1, JAK2, MAPK14, PTGS2, TNF, RELA
113	hsa04919:Thyroid hormone signaling pathway	8.621942783771987E-12	PRKCG, GSK3B, MAP2K1, HDAC3, PRKCB, HDAC1, SRC, ITGB3, PIK3CD, PRKCA, HIF1A, ESR1, SLC9A1, CASP9, AKT2, AKT3, MDM2, AKT1, EP300, MAPK1, ITGAV, PLCG1, RAF1, TP53
114	hsa04915:Estrogen signaling pathway	8.702783503696502E-9	MAP2K1, HSP90AA1, HSP90AB1, NOS3, SRC, MMP2, PRKCD, PIK3CD, OPRM1, ESR1, MMP9, EGFR, ESR2, GRM1, AKT2, AKT3, AKT1, MAPK1, RAF1
115	hsa04380:Osteoclast differentiation	8.799638263491449E-10	CSF1R, MAP2K1, SYK, ITGB3, PIK3CD, TYK2, MAPK14, TNF, TGFBR1, RELA, IKBKB, MAPK11, MAPK9, MAPK8, CTSK, AKT2, AKT3, BTK, AKT1, MAPK1, FYN, PPARG, RAC1
116	hsa05120:Epithelial cell signaling in Helicobacter pylori infection	9.122565139399168E-10	SRC, MAPK14, EGFR, RELA, CDC42, IKBKB, MAPK11, MAPK9, ADAM17, MAPK8, CXCR1, CASP3, CCL5, CXCR2, PLCG1, RAC1, MET
117	hsa05160:Hepatitis C	9.277283581404465E-7	GSK3B, PIK3CD, BRAF, TYK2, MAPK14, TNF, EGFR, RELA, IKBKB, MAPK11, MAPK9, MAPK8, AKT2, AKT3, AKT1, MAPK1, RAF1, PPARA, TP53
118	hsa05143:African trypanosomiasis	9.464968509071376E-4	PRKCG, VCAM1, PRKCB, TLR9, PRKCA, TNF, ICAM1
119	hsa04912:GnRH signaling pathway	9.82596516986629E-8	MAP2K1, PRKCB, SRC, MMP2, PRKCD, PRKCA, MAPK14, EGFR, PLD2, CDC42, MAPK11, MAPK9, MMP14, MAPK8, GNRHR, MAPK1, RAF1
120	hsa04670:Leukocyte transendothelial migration	9.860830788872065E-8	ITGB1, PRKCG, VCAM1, ROCK1, ITGA4, ROCK2, PRKCB, MMP2, CXCR4, PIK3CD, PRKCA, MAPK14, MMP9, PTK2, ICAM1, CDC42, MAPK11, PLCG1, RAC1
121	hsa04720:Long-term potentiation	9.947363535046518E-5	PRKCG, RPS6KA3, GRIA2, MAP2K1, PRKCB, EP300, MAPK1, BRAF, PRKCA, RAF1, GRM1
122	hsa04520:Adherens junction	9.95023015190487E-7	PTPN1, CSNK2A1, SRC, EGFR, TGFBR1, IGF1R, CDC42, ERBB2, EP300, MAPK1, FYN, RAC1, MET, FGFR1

## Sheet: Table S5
	Table S5. Pathway enrichment related to genetic alterations
	No	Pathway name	Score	Genes matched
	1	RTK-RAS	2	EGFR,MAPK1
	2	TP53	1	TP53
	3	PI3K	1	AKT1
	4	Cell Cycle	1	TP53
	5	TGF-Beta	0
	6	HIPPO	0
	7	MYC	0
	8	WNT	0
	9	NRF2	0
	10	NOTCH	0

## Sheet: Table S6
		Table S6. Mutation Profile in EGFR across glioblastoma patients
		Study of Origin	Sample ID	Cancer Type	Cancer Type Detailed	Protein Change	Annotation	Functional Impact	Mutation Type	Variant Type	Copy #	COSMIC	MS	VS	Center	Chromosome	Start Pos	End Pos	Ref	Var	HGVSg	HGVSc	Allele Freq (T)	Allele Freq (N)	Variant Reads	Ref Reads	Variant Reads (Normal)	Ref Reads (Normal)	# Mut in Sample	Exon	gnomAD	ClinVar	dbSNP	Diagnosis Age	Neoplasm Disease Stage American Joint Committee on Cancer Code	American Joint Committee on Cancer Publication Version Type	Aneuploidy Score	Buffa Hypoxia Score	TCGA PanCanAtlas Cancer Type Acronym	Center of sequencing	Last Communication Contact from Initial Pathologic Diagnosis Date	Birth from Initial Pathologic Diagnosis Date	Last Alive Less Initial Pathologic Diagnosis Date Calculated Day Value	Disease Free (Months)	Disease Free Status	Months of disease-specific survival	Disease-specific Survival status	Ethnicity Category	Form completion date
		Glioblastoma Multiforme (TCGA, PanCancer Atlas)	TCGA-12-0657-01	Glioblastoma	Glioblastoma Multiforme	L861Q	OncoKB: Oncogenic, level_3b;CIViC: Predictive: 5;MyCancerGenome: present;CancerHotspot: yes;3DHotspot: yes	MutationAssessor: impact: neutral, score: 0.62;SIFT: impact: deleterious, score: 0;Polyphen-2: impact: probably_damaging, score: 0.983	Missense_Mutation	SNP	amp	92	.	.	.	7	55259524	55259524	T	A	7:g.55259524T>A	ENST00000275493.2:c.2582T>A	0.46		902	1063		262	56	21/28		Pathogenic/Likely_pathogenic,_drug_response					6		GBM	Duke						0.09862905609999999	1:DEAD WITH TUMOR
		Glioblastoma Multiforme (TCGA, PanCancer Atlas)	TCGA-06-6695-01	Glioblastoma	Glioblastoma Multiforme	H773_V774dup	OncoKB: Oncogenic, level_3b;CIViC: NA;MyCancerGenome: not present;CancerHotspot: yes;3DHotspot: no	MutationAssessor: NA;SIFT: NA;Polyphen-2: NA	In_Frame_Ins	INS	gain		.	.	.	7	55249017	55249018	-	CCACGT	7:g.55249017_55249018insCCACGT	ENST00000275493.2:c.2316_2321dup	0.18		24	108		138	55	20/28				64.0			9		GBM	Henry Ford Hospital	253.0	-23426.0	0.0			83177170661	0:ALIVE OR DEAD TUMOR FREE	Not Hispanic Or Latino	9/14/11
		Glioblastoma Multiforme (TCGA, PanCancer Atlas)	TCGA-02-2466-01	Glioblastoma	Glioblastoma Multiforme	A289V	OncoKB: Oncogenic, level_4;CIViC: Predictive: 1;MyCancerGenome: not present;CancerHotspot: yes;3DHotspot: yes	MutationAssessor: impact: medium, score: 3.32;SIFT: impact: deleterious, score: 0.02;Polyphen-2: impact: probably_damaging, score: 0.985	Missense_Mutation	SNP	gain	50	.	.	.	7	55221822	55221822	C	T	7:g.55221822C>T	ENST00000275493.2:c.866C>T	0.23		22	74		77	99	2028-07-01		Likely_pathogenic		61.0			11		GBM	MD Anderson Cancer Center	511.0	-22457.0	0.0			16799815892	1:DEAD WITH TUMOR	Not Hispanic Or Latino	2010-06-05
		Glioblastoma Multiforme (TCGA, PanCancer Atlas)	TCGA-06-5856-01	Glioblastoma	Glioblastoma Multiforme	A289V	OncoKB: Oncogenic, level_4;CIViC: Predictive: 1;MyCancerGenome: not present;CancerHotspot: yes;3DHotspot: yes	MutationAssessor: impact: medium, score: 3.32;SIFT: impact: deleterious, score: 0.02;Polyphen-2: impact: probably_damaging, score: 0.985	Missense_Mutation	SNP	amp	50	.	.	.	7	55221822	55221822	C	T	7:g.55221822C>T	ENST00000275493.2:c.866C>T	0.55		839	692		69	54	2028-07-01		Likely_pathogenic		58.0			12	27	GBM	Henry Ford Hospital	114.0	-21232.0	0.0			37479041326	1:DEAD WITH TUMOR	Not Hispanic Or Latino	2011-09-08
		Glioblastoma Multiforme (TCGA, PanCancer Atlas)	TCGA-12-3650-01	Glioblastoma	Glioblastoma Multiforme	A289V	OncoKB: Oncogenic, level_4;CIViC: Predictive: 1;MyCancerGenome: not present;CancerHotspot: yes;3DHotspot: yes	MutationAssessor: impact: medium, score: 3.32;SIFT: impact: deleterious, score: 0.02;Polyphen-2: impact: probably_damaging, score: 0.985	Missense_Mutation	SNP	amp	50	.	.	.	7	55221822	55221822	C	T	7:g.55221822C>T	ENST00000275493.2:c.866C>T	0.88	0.02	4427	604	2	96	46	2028-07-01		Likely_pathogenic		46.0			6	21	GBM	Duke	333.0	-17138.0	0.0			1.09478e+16	1:DEAD WITH TUMOR	Not Hispanic Or Latino	6/17/10
		Glioblastoma Multiforme (TCGA, PanCancer Atlas)	TCGA-14-1456-01	Glioblastoma	Glioblastoma Multiforme	A289V	OncoKB: Oncogenic, level_4;CIViC: Predictive: 1;MyCancerGenome: not present;CancerHotspot: yes;3DHotspot: yes	MutationAssessor: impact: medium, score: 3.32;SIFT: impact: deleterious, score: 0.02;Polyphen-2: impact: probably_damaging, score: 0.985	Missense_Mutation	SNP	gain	50	.	.	.	7	55221822	55221822	C	T	7:g.55221822C>T	ENST00000275493.2:c.866C>T	0.23		31	102		106	25	2028-07-01		Likely_pathogenic		23.0			1		GBM	Emory University	1246.0	-8710.0	0.0			40963934642	0:ALIVE OR DEAD TUMOR FREE		5/28/10
		Glioblastoma Multiforme (TCGA, PanCancer Atlas)	TCGA-28-1752-01	Glioblastoma	Glioblastoma Multiforme	A289V	OncoKB: Oncogenic, level_4;CIViC: Predictive: 1;MyCancerGenome: not present;CancerHotspot: yes;3DHotspot: yes	MutationAssessor: impact: medium, score: 3.32;SIFT: impact: deleterious, score: 0.02;Polyphen-2: impact: probably_damaging, score: 0.985	Missense_Mutation	SNP	amp	50	.	.	.	7	55221822	55221822	C	T	7:g.55221822C>T	ENST00000275493.2:c.866C>T	0.18		301	1403		93	86	2028-07-01		Likely_pathogenic		42.0			7		GBM	Cedars Sinai	258.0	-15565.0	0.0			84820988263	0:ALIVE OR DEAD TUMOR FREE	Not Hispanic Or Latino	11/30/09
		Glioblastoma Multiforme (TCGA, PanCancer Atlas)	TCGA-32-1970-01	Glioblastoma	Glioblastoma Multiforme	A289V	OncoKB: Oncogenic, level_4;CIViC: Predictive: 1;MyCancerGenome: not present;CancerHotspot: yes;3DHotspot: yes	MutationAssessor: impact: medium, score: 3.32;SIFT: impact: deleterious, score: 0.02;Polyphen-2: impact: probably_damaging, score: 0.985	Missense_Mutation	SNP	gain	50	.	.	.	7	55221822	55221822	C	T	7:g.55221822C>T	ENST00000275493.2:c.866C>T	0.54		1189	1026		131	70	2028-07-01		Likely_pathogenic		59.0			6	-15	GBM	St. Joseph's Hospital (AZ)	468.0	-21613.0	0.0			15386132755	1:DEAD WITH TUMOR		3/15/10
		Glioblastoma Multiforme (TCGA, PanCancer Atlas)	TCGA-4W-AA9T-01	Glioblastoma	Glioblastoma Multiforme	A289V	OncoKB: Oncogenic, level_4;CIViC: Predictive: 1;MyCancerGenome: not present;CancerHotspot: yes;3DHotspot: yes	MutationAssessor: impact: medium, score: 3.32;SIFT: impact: deleterious, score: 0.02;Polyphen-2: impact: probably_damaging, score: 0.985	Missense_Mutation	SNP	amp	50	.	.	.	7	55221822	55221822	C	T	7:g.55221822C>T	ENST00000275493.2:c.866C>T	0.88		315	44		31	49	2028-07-01		Likely_pathogenic		54.0			8		GBM	University of Miami	778.0	-19801.0	0.0			25577801887	0:ALIVE OR DEAD TUMOR FREE	Not Hispanic Or Latino	3/18/14
		Glioblastoma Multiforme (TCGA, PanCancer Atlas)	TCGA-81-5911-01	Glioblastoma	Glioblastoma Multiforme	A289V	OncoKB: Oncogenic, level_4;CIViC: Predictive: 1;MyCancerGenome: not present;CancerHotspot: yes;3DHotspot: yes	MutationAssessor: impact: medium, score: 3.32;SIFT: impact: deleterious, score: 0.02;Polyphen-2: impact: probably_damaging, score: 0.985	Missense_Mutation	SNP	amp	50	.	.	.	7	55221822	55221822	C	T	7:g.55221822C>T	ENST00000275493.2:c.866C>T	0.71		474	196		64	28	2028-07-01		Likely_pathogenic		33.0			6		GBM	CHI-Penrose Colorado	539.0	-12292.0	0.0			1772035375	0:ALIVE OR DEAD TUMOR FREE		11/14/11
		Glioblastoma Multiforme (TCGA, PanCancer Atlas)	TCGA-06-0881-01	Glioblastoma	Glioblastoma Multiforme	A289V	OncoKB: Oncogenic, level_4;CIViC: Predictive: 1;MyCancerGenome: not present;CancerHotspot: yes;3DHotspot: yes	MutationAssessor: impact: medium, score: 3.32;SIFT: impact: deleterious, score: 0.02;Polyphen-2: impact: probably_damaging, score: 0.985	Missense_Mutation	SNP	amp	50	.	.	.	7	55221822	55221822	C	T	7:g.55221822C>T	ENST00000275493.2:c.866C>T	0.18		90	421		170	19	2028-07-01		Likely_pathogenic							GBM	Henry Ford Hospital						16569681428	1:DEAD WITH TUMOR
		Glioblastoma Multiforme (TCGA, PanCancer Atlas)	TCGA-06-0157-01	Glioblastoma	Glioblastoma Multiforme	A289V	OncoKB: Oncogenic, level_4;CIViC: Predictive: 1;MyCancerGenome: not present;CancerHotspot: yes;3DHotspot: yes	MutationAssessor: impact: medium, score: 3.32;SIFT: impact: deleterious, score: 0.02;Polyphen-2: impact: probably_damaging, score: 0.985	Missense_Mutation	SNP	amp	50	.	.	.	7	55221822	55221822	C	T	7:g.55221822C>T	ENST00000275493.2:c.866C>T	0.93		2272	176		129	46	2028-07-01		Likely_pathogenic					5	-11	GBM	Henry Ford Hospital						3.18901e+16	1:DEAD WITH TUMOR
		Glioblastoma Multiforme (TCGA, PanCancer Atlas)	TCGA-06-0142-01	Glioblastoma	Glioblastoma Multiforme	A289V	OncoKB: Oncogenic, level_4;CIViC: Predictive: 1;MyCancerGenome: not present;CancerHotspot: yes;3DHotspot: yes	MutationAssessor: impact: medium, score: 3.32;SIFT: impact: deleterious, score: 0.02;Polyphen-2: impact: probably_damaging, score: 0.985	Missense_Mutation	SNP	amp	50	.	.	.	7	55221822	55221822	C	T	7:g.55221822C>T	ENST00000275493.2:c.866C>T	0.04		8	199		111	26	2028-07-01		Likely_pathogenic							GBM	Henry Ford Hospital						2.20272e+16	1:DEAD WITH TUMOR
		Glioblastoma Multiforme (TCGA, PanCancer Atlas)	TCGA-14-0786-01	Glioblastoma	Glioblastoma Multiforme	A289V	OncoKB: Oncogenic, level_4;CIViC: Predictive: 1;MyCancerGenome: not present;CancerHotspot: yes;3DHotspot: yes	MutationAssessor: impact: medium, score: 3.32;SIFT: impact: deleterious, score: 0.02;Polyphen-2: impact: probably_damaging, score: 0.985	Missense_Mutation	SNP	amp	50	.	.	.	7	55221822	55221822	C	T	7:g.55221822C>T	ENST00000275493.2:c.866C>T	0.84	0.01	4057	792	1	96	32	2028-07-01		Likely_pathogenic					7		GBM	Emory University						2304632278	1:DEAD WITH TUMOR
		Glioblastoma Multiforme (TCGA, PanCancer Atlas)	TCGA-06-0743-01	Glioblastoma	Glioblastoma Multiforme	A289V	OncoKB: Oncogenic, level_4;CIViC: Predictive: 1;MyCancerGenome: not present;CancerHotspot: yes;3DHotspot: yes	MutationAssessor: impact: medium, score: 3.32;SIFT: impact: deleterious, score: 0.02;Polyphen-2: impact: probably_damaging, score: 0.985	Missense_Mutation	SNP	amp	50	.	.	.	7	55221822	55221822	C	T	7:g.55221822C>T	ENST00000275493.2:c.866C>T	0.25		411	1241		137	85	2028-07-01		Likely_pathogenic					8	-7	GBM	Henry Ford Hospital						2.63997e+16	1:DEAD WITH TUMOR
		Glioblastoma Multiforme (TCGA, PanCancer Atlas)	TCGA-14-0790-01	Glioblastoma	Glioblastoma Multiforme	A289V	OncoKB: Oncogenic, level_4;CIViC: Predictive: 1;MyCancerGenome: not present;CancerHotspot: yes;3DHotspot: yes	MutationAssessor: impact: medium, score: 3.32;SIFT: impact: deleterious, score: 0.02;Polyphen-2: impact: probably_damaging, score: 0.985	Missense_Mutation	SNP	amp	50	.	.	.	7	55221822	55221822	C	T	7:g.55221822C>T	ENST00000275493.2:c.866C>T	0.94		2710	183		68	57	2028-07-01		Likely_pathogenic					6	-17	GBM	Emory University						13775191505	1:DEAD WITH TUMOR
		Glioblastoma Multiforme (TCGA, PanCancer Atlas)	TCGA-06-0747-01	Glioblastoma	Glioblastoma Multiforme	A289V	OncoKB: Oncogenic, level_4;CIViC: Predictive: 1;MyCancerGenome: not present;CancerHotspot: yes;3DHotspot: yes	MutationAssessor: impact: medium, score: 3.32;SIFT: impact: deleterious, score: 0.02;Polyphen-2: impact: probably_damaging, score: 0.985	Missense_Mutation	SNP	amp	50	.	.	.	7	55221822	55221822	C	T	7:g.55221822C>T	ENST00000275493.2:c.866C>T	0.97		3664	130		121	66	2028-07-01		Likely_pathogenic					7	-17	GBM	Henry Ford Hospital						2.69586e+16	1:DEAD WITH TUMOR
		Glioblastoma Multiforme (TCGA, PanCancer Atlas)	TCGA-06-2565-01	Glioblastoma	Glioblastoma Multiforme	R108K	OncoKB: Oncogenic, level_4;CIViC: Predictive: 1;MyCancerGenome: not present;CancerHotspot: yes;3DHotspot: yes	MutationAssessor: impact: medium, score: 3.11;SIFT: impact: deleterious, score: 0;Polyphen-2: impact: probably_damaging, score: 1	Missense_Mutation	SNP	amp	17	.	.	.	7	55211080	55211080	G	A	7:g.55211080G>A	ENST00000275493.2:c.323G>A	0.94		3894	237		138	44	2028-03-01		Likely_pathogenic		59.0			8	-21	GBM	Henry Ford Hospital	207.0	-21559.0	0.0			16635434132	1:DEAD WITH TUMOR	Not Hispanic Or Latino	3/22/10
		Glioblastoma Multiforme (TCGA, PanCancer Atlas)	TCGA-27-1831-01	Glioblastoma	Glioblastoma Multiforme	R108K	OncoKB: Oncogenic, level_4;CIViC: Predictive: 1;MyCancerGenome: not present;CancerHotspot: yes;3DHotspot: yes	MutationAssessor: impact: medium, score: 3.11;SIFT: impact: deleterious, score: 0;Polyphen-2: impact: probably_damaging, score: 1	Missense_Mutation	SNP	amp	17	.	.	.	7	55211080	55211080	G	A	7:g.55211080G>A	ENST00000275493.2:c.323G>A	0.43	0.0067	2112	2797	1	149	51	2028-03-01		Likely_pathogenic		66.0			3	19	GBM	Milan - Italy, Fondazione IRCCS Instituto Neuroligico C. Besta	505.0	-24447.0	0.0			1660255778	1:DEAD WITH TUMOR	Not Hispanic Or Latino	2010-12-03
		Glioblastoma Multiforme (TCGA, PanCancer Atlas)	TCGA-06-0876-01	Glioblastoma	Glioblastoma Multiforme	R108K	OncoKB: Oncogenic, level_4;CIViC: Predictive: 1;MyCancerGenome: not present;CancerHotspot: yes;3DHotspot: yes	MutationAssessor: impact: medium, score: 3.11;SIFT: impact: deleterious, score: 0;Polyphen-2: impact: probably_damaging, score: 1	Missense_Mutation	SNP	amp	17	.	.	.	7	55211080	55211080	G	A	7:g.55211080G>A	ENST00000275493.2:c.323G>A	0.31		839	1849		135	63	2028-03-01		Likely_pathogenic					6		GBM	Henry Ford Hospital						46191274616	0:ALIVE OR DEAD TUMOR FREE
		Glioblastoma Multiforme (TCGA, PanCancer Atlas)	TCGA-06-0158-01	Glioblastoma	Glioblastoma Multiforme	R108K	OncoKB: Oncogenic, level_4;CIViC: Predictive: 1;MyCancerGenome: not present;CancerHotspot: yes;3DHotspot: yes	MutationAssessor: impact: medium, score: 3.11;SIFT: impact: deleterious, score: 0;Polyphen-2: impact: probably_damaging, score: 1	Missense_Mutation	SNP	amp	17	.	.	.	7	55211080	55211080	G	A	7:g.55211080G>A	ENST00000275493.2:c.323G>A	0.07	0.0076	187	2495	1	130	49	2028-03-01		Likely_pathogenic					8	-11	GBM	Henry Ford Hospital						1.08163e+16	1:DEAD WITH TUMOR
		Glioblastoma Multiforme (TCGA, PanCancer Atlas)	TCGA-16-1045-01	Glioblastoma	Glioblastoma Multiforme	T263P	OncoKB: Oncogenic, level_4;CIViC: Predictive: 1;MyCancerGenome: not present;CancerHotspot: yes;3DHotspot: yes	MutationAssessor: impact: medium, score: 2.32;SIFT: impact: tolerated, score: 0.19;Polyphen-2: impact: benign, score: 0.236	Missense_Mutation	SNP	amp	7	.	.	.	7	55221743	55221743	A	C	7:g.55221743A>C	ENST00000275493.2:c.787A>C	0.91	0.0072	2045	200	1	137	71	2028-07-01		Likely_pathogenic		49.0			13	5	GBM	Toronto Western Hospital	883.0	-18195.0	0.0			2.90298e+16	1:DEAD WITH TUMOR	Not Hispanic Or Latino	7/27/09
		Glioblastoma Multiforme (TCGA, PanCancer Atlas)	TCGA-06-0211-01	Glioblastoma	Glioblastoma Multiforme	T263P	OncoKB: Oncogenic, level_4;CIViC: Predictive: 1;MyCancerGenome: not present;CancerHotspot: yes;3DHotspot: yes	MutationAssessor: impact: medium, score: 2.32;SIFT: impact: tolerated, score: 0.19;Polyphen-2: impact: benign, score: 0.236	Missense_Mutation	SNP	amp	7	.	.	.	7	55221743	55221743	A	C	7:g.55221743A>C	ENST00000275493.2:c.787A>C	0.08	0.0089	78	897	2	222	55	2028-07-01		Likely_pathogenic					9	-7	GBM	Henry Ford Hospital						1.18355e+16	1:DEAD WITH TUMOR
		Glioblastoma Multiforme (TCGA, PanCancer Atlas)	TCGA-12-0670-01	Glioblastoma	Glioblastoma Multiforme	T263P	OncoKB: Oncogenic, level_4;CIViC: Predictive: 1;MyCancerGenome: not present;CancerHotspot: yes;3DHotspot: yes	MutationAssessor: impact: medium, score: 2.32;SIFT: impact: tolerated, score: 0.19;Polyphen-2: impact: benign, score: 0.236	Missense_Mutation	SNP	amp	7	.	.	.	7	55221743	55221743	A	C	7:g.55221743A>C	ENST00000275493.2:c.787A>C	0.70	0.0018	2474	1055	1	565	53	2028-07-01		Likely_pathogenic					9		GBM	Duke						2.59723e+16
		Glioblastoma Multiforme (TCGA, PanCancer Atlas)	TCGA-06-A6S1-01	Glioblastoma	Glioblastoma Multiforme	R222C	OncoKB: Likely Oncogenic, level NA;CIViC: Functional: 1;MyCancerGenome: not present;CancerHotspot: yes;3DHotspot: no	MutationAssessor: impact: high, score: 3.745;SIFT: impact: deleterious, score: 0;Polyphen-2: impact: probably_damaging, score: 1	Missense_Mutation	SNP	gain	8	.	.	.	7	55220274	55220274	C	T	7:g.55220274C>T	ENST00000275493.2:c.664C>T	0.06		74	1146		191	45	2028-06-01				53.0			9		GBM	Henry Ford Hospital		-19443.0	0.0			25643554591	1:DEAD WITH TUMOR	Not Hispanic Or Latino	2013-01-10
		Glioblastoma Multiforme (TCGA, PanCancer Atlas)	TCGA-27-2528-01	Glioblastoma	Glioblastoma Multiforme	R222C	OncoKB: Likely Oncogenic, level NA;CIViC: Functional: 1;MyCancerGenome: not present;CancerHotspot: yes;3DHotspot: no	MutationAssessor: impact: high, score: 3.745;SIFT: impact: deleterious, score: 0;Polyphen-2: impact: probably_damaging, score: 1	Missense_Mutation	SNP	amp	8	.	.	.	7	55220274	55220274	C	T	7:g.55220274C>T	ENST00000275493.2:c.664C>T	0.81		1662	390		224	53	2028-06-01				62.0			5	13	GBM	Milan - Italy, Fondazione IRCCS Instituto Neuroligico C. Besta	480.0	-22867.0	0.0			15780648979	1:DEAD WITH TUMOR	Not Hispanic Or Latino	3/15/10
		Glioblastoma Multiforme (TCGA, PanCancer Atlas)	TCGA-28-1757-01	Glioblastoma	Glioblastoma Multiforme	R222C	OncoKB: Likely Oncogenic, level NA;CIViC: Functional: 1;MyCancerGenome: not present;CancerHotspot: yes;3DHotspot: no	MutationAssessor: impact: high, score: 3.745;SIFT: impact: deleterious, score: 0;Polyphen-2: impact: probably_damaging, score: 1	Missense_Mutation	SNP	amp	8	.	.	.	7	55220274	55220274	C	T	7:g.55220274C>T	ENST00000275493.2:c.664C>T	0.98		494	11		17	191	2028-06-01				71.0			4		GBM	Cedars Sinai	4.0	-26189.0	0.0			0.1315054082	0:ALIVE OR DEAD TUMOR FREE	Not Hispanic Or Latino	11/30/09
		Glioblastoma Multiforme (TCGA, PanCancer Atlas)	TCGA-76-4926-01	Glioblastoma	Glioblastoma Multiforme	R222C	OncoKB: Likely Oncogenic, level NA;CIViC: Functional: 1;MyCancerGenome: not present;CancerHotspot: yes;3DHotspot: no	MutationAssessor: impact: high, score: 3.745;SIFT: impact: deleterious, score: 0;Polyphen-2: impact: probably_damaging, score: 1	Missense_Mutation	SNP	amp	8	.	.	.	7	55220274	55220274	C	T	7:g.55220274C>T	ENST00000275493.2:c.664C>T	0.04		22	591		219	54	2028-06-01				68.0			5	1	GBM	Thomas Jefferson University	138.0	-25085.0	0.0			45369365815	1:DEAD WITH TUMOR		2011-06-04
		Glioblastoma Multiforme (TCGA, PanCancer Atlas)	TCGA-06-0154-01	Glioblastoma	Glioblastoma Multiforme	R222C	OncoKB: Likely Oncogenic, level NA;CIViC: Functional: 1;MyCancerGenome: not present;CancerHotspot: yes;3DHotspot: no	MutationAssessor: impact: high, score: 3.745;SIFT: impact: deleterious, score: 0;Polyphen-2: impact: probably_damaging, score: 1	Missense_Mutation	SNP	amp	8	.	.	.	7	55220274	55220274	C	T	7:g.55220274C>T	ENST00000275493.2:c.664C>T	0.82		2105	456		222	51	2028-06-01							7		GBM	Henry Ford Hospital						13939573265	1:DEAD WITH TUMOR
		Glioblastoma Multiforme (TCGA, PanCancer Atlas)	TCGA-14-2554-01	Glioblastoma	Glioblastoma Multiforme	G598V	OncoKB: Oncogenic, level NA;CIViC: Predictive: 5;MyCancerGenome: not present;CancerHotspot: yes;3DHotspot: no	MutationAssessor: impact: high, score: 4.005;SIFT: impact: deleterious, score: 0;Polyphen-2: impact: probably_damaging, score: 0.951	Missense_Mutation	SNP	amp	36	.	.	.	7	55233043	55233043	G	T	7:g.55233043G>T	ENST00000275493.2:c.1793G>T	0.31		1282	2849		166	64	15/28		Likely_pathogenic		52.0			10	17	GBM	Emory University	532.0	-19090.0	0.0			17490219285	1:DEAD WITH TUMOR		2010-05-02
		Glioblastoma Multiforme (TCGA, PanCancer Atlas)	TCGA-19-2620-01	Glioblastoma	Glioblastoma Multiforme	G598V	OncoKB: Oncogenic, level NA;CIViC: Predictive: 5;MyCancerGenome: not present;CancerHotspot: yes;3DHotspot: no	MutationAssessor: impact: high, score: 4.005;SIFT: impact: deleterious, score: 0;Polyphen-2: impact: probably_damaging, score: 0.951	Missense_Mutation	SNP	amp	36	.	.	.	7	55233043	55233043	G	T	7:g.55233043G>T	ENST00000275493.2:c.1793G>T	0.12		269	1957		143	69	15/28		Likely_pathogenic		70.0			6	-9	GBM	Case Western	148.0	-25665.0	0.0			48657001019	0:ALIVE OR DEAD TUMOR FREE	Not Hispanic Or Latino	2010-12-05
		Glioblastoma Multiforme (TCGA, PanCancer Atlas)	TCGA-26-1439-01	Glioblastoma	Glioblastoma Multiforme	G598V	OncoKB: Oncogenic, level NA;CIViC: Predictive: 5;MyCancerGenome: not present;CancerHotspot: yes;3DHotspot: no	MutationAssessor: impact: high, score: 4.005;SIFT: impact: deleterious, score: 0;Polyphen-2: impact: probably_damaging, score: 0.951	Missense_Mutation	SNP	amp	36	.	.	.	7	55233043	55233043	G	T	7:g.55233043G>T	ENST00000275493.2:c.1793G>T	0.51		2354	2271		135	40	15/28		Likely_pathogenic		63.0			26		GBM	University of Florida		-23302.0	0.0			1.38738e+16	1:DEAD WITH TUMOR	Not Hispanic Or Latino	12/27/10
		Glioblastoma Multiforme (TCGA, PanCancer Atlas)	TCGA-28-1747-01	Glioblastoma	Glioblastoma Multiforme	G598V	OncoKB: Oncogenic, level NA;CIViC: Predictive: 5;MyCancerGenome: not present;CancerHotspot: yes;3DHotspot: no	MutationAssessor: impact: high, score: 4.005;SIFT: impact: deleterious, score: 0;Polyphen-2: impact: probably_damaging, score: 0.951	Missense_Mutation	SNP	amp	36	.	.	.	7	55233043	55233043	G	T	7:g.55233043G>T	ENST00000275493.2:c.1793G>T	0.12		244	1766		151	43	15/28		Likely_pathogenic		44.0			3	-17	GBM	Cedars Sinai	77.0	-16301.0	0.0			25314791071		Not Hispanic Or Latino	2010-03-03
		Glioblastoma Multiforme (TCGA, PanCancer Atlas)	TCGA-28-5213-01	Glioblastoma	Glioblastoma Multiforme	G598V	OncoKB: Oncogenic, level NA;CIViC: Predictive: 5;MyCancerGenome: not present;CancerHotspot: yes;3DHotspot: no	MutationAssessor: impact: high, score: 4.005;SIFT: impact: deleterious, score: 0;Polyphen-2: impact: probably_damaging, score: 0.951	Missense_Mutation	SNP	gain	36	.	.	.	7	55233043	55233043	G	T	7:g.55233043G>T	ENST00000275493.2:c.1793G>T	0.18		48	220		191	43	15/28		Likely_pathogenic		72.0			10	19	GBM	Cedars Sinai	951.0	-26491.0	0.0			3126541079	0:ALIVE OR DEAD TUMOR FREE		7/22/11
		Glioblastoma Multiforme (TCGA, PanCancer Atlas)	TCGA-32-1982-01	Glioblastoma	Glioblastoma Multiforme	G598V	OncoKB: Oncogenic, level NA;CIViC: Predictive: 5;MyCancerGenome: not present;CancerHotspot: yes;3DHotspot: no	MutationAssessor: impact: high, score: 4.005;SIFT: impact: deleterious, score: 0;Polyphen-2: impact: probably_damaging, score: 0.951	Missense_Mutation	SNP	amp	36	.	.	.	7	55233043	55233043	G	T	7:g.55233043G>T	ENST00000275493.2:c.1793G>T	0.85		2416	443		155	66	15/28		Likely_pathogenic		76.0			6	17	GBM	St. Joseph's Hospital (AZ)	142.0	-27764.0	0.0			4668441989700000	1:DEAD WITH TUMOR	Not Hispanic Or Latino	2010-08-03
		Glioblastoma Multiforme (TCGA, PanCancer Atlas)	TCGA-76-4931-01	Glioblastoma	Glioblastoma Multiforme	G598V	OncoKB: Oncogenic, level NA;CIViC: Predictive: 5;MyCancerGenome: not present;CancerHotspot: yes;3DHotspot: no	MutationAssessor: impact: high, score: 4.005;SIFT: impact: deleterious, score: 0;Polyphen-2: impact: probably_damaging, score: 0.951	Missense_Mutation	SNP	amp	36	.	.	.	7	55233043	55233043	G	T	7:g.55233043G>T	ENST00000275493.2:c.1793G>T	0.95		2954	158		245	38	15/28		Likely_pathogenic		70.0			5	11	GBM	Thomas Jefferson University	279.0	-25812.0	0.0			91725022192	1:DEAD WITH TUMOR		2011-06-04
		Glioblastoma Multiforme (TCGA, PanCancer Atlas)	TCGA-OX-A56R-01	Glioblastoma	Glioblastoma Multiforme	G598V	OncoKB: Oncogenic, level NA;CIViC: Predictive: 5;MyCancerGenome: not present;CancerHotspot: yes;3DHotspot: no	MutationAssessor: impact: high, score: 4.005;SIFT: impact: deleterious, score: 0;Polyphen-2: impact: probably_damaging, score: 0.951	Missense_Mutation	SNP	amp	36	.	.	.	7	55233043	55233043	G	T	7:g.55233043G>T	ENST00000275493.2:c.1793G>T	0.43		71	94		88	37	15/28		Likely_pathogenic		68.0			9		GBM	University of North Carolina		-25178.0	0.0			59177433672	1:DEAD WITH TUMOR	Not Hispanic Or Latino	2/27/13
		Glioblastoma Multiforme (TCGA, PanCancer Atlas)	TCGA-06-0125-01	Glioblastoma	Glioblastoma Multiforme	G598V	OncoKB: Oncogenic, level NA;CIViC: Predictive: 5;MyCancerGenome: not present;CancerHotspot: yes;3DHotspot: no	MutationAssessor: impact: high, score: 4.005;SIFT: impact: deleterious, score: 0;Polyphen-2: impact: probably_damaging, score: 0.951	Missense_Mutation	SNP	amp	36	.	.	.	7	55233043	55233043	G	T	7:g.55233043G>T	ENST00000275493.2:c.1793G>T	0.73		3164	1150		146	64	15/28		Likely_pathogenic					7	1	GBM	Henry Ford Hospital						47604957754	1:DEAD WITH TUMOR
		Glioblastoma Multiforme (TCGA, PanCancer Atlas)	TCGA-06-0876-01	Glioblastoma	Glioblastoma Multiforme	G598V	OncoKB: Oncogenic, level NA;CIViC: Predictive: 5;MyCancerGenome: not present;CancerHotspot: yes;3DHotspot: no	MutationAssessor: impact: high, score: 4.005;SIFT: impact: deleterious, score: 0;Polyphen-2: impact: probably_damaging, score: 0.951	Missense_Mutation	SNP	amp	36	.	.	.	7	55233043	55233043	G	T	7:g.55233043G>T	ENST00000275493.2:c.1793G>T	0.31		1091	2421		173	63	15/28		Likely_pathogenic					6		GBM	Henry Ford Hospital						46191274616	0:ALIVE OR DEAD TUMOR FREE
		Glioblastoma Multiforme (TCGA, PanCancer Atlas)	TCGA-12-0616-01	Glioblastoma	Glioblastoma Multiforme	G598V	OncoKB: Oncogenic, level NA;CIViC: Predictive: 5;MyCancerGenome: not present;CancerHotspot: yes;3DHotspot: no	MutationAssessor: impact: high, score: 4.005;SIFT: impact: deleterious, score: 0;Polyphen-2: impact: probably_damaging, score: 0.951	Missense_Mutation	SNP	amp	36	.	.	.	7	55233043	55233043	G	T	7:g.55233043G>T	ENST00000275493.2:c.1793G>T	0.31		330	739		203	37	15/28		Likely_pathogenic					4	15	GBM	Duke						14728605714	1:DEAD WITH TUMOR
		Glioblastoma Multiforme (TCGA, PanCancer Atlas)	TCGA-12-0619-01	Glioblastoma	Glioblastoma Multiforme	G598V	OncoKB: Oncogenic, level NA;CIViC: Predictive: 5;MyCancerGenome: not present;CancerHotspot: yes;3DHotspot: no	MutationAssessor: impact: high, score: 4.005;SIFT: impact: deleterious, score: 0;Polyphen-2: impact: probably_damaging, score: 0.951	Missense_Mutation	SNP	amp	36	.	.	.	7	55233043	55233043	G	T	7:g.55233043G>T	ENST00000275493.2:c.1793G>T	0.14		625	3897		164	52	15/28		Likely_pathogenic					9	23	GBM	Duke						34914685866	1:DEAD WITH TUMOR
		Glioblastoma Multiforme (TCGA, PanCancer Atlas)	TCGA-06-0174-01	Glioblastoma	Glioblastoma Multiforme	G598V	OncoKB: Oncogenic, level NA;CIViC: Predictive: 5;MyCancerGenome: not present;CancerHotspot: yes;3DHotspot: no	MutationAssessor: impact: high, score: 4.005;SIFT: impact: deleterious, score: 0;Polyphen-2: impact: probably_damaging, score: 0.951	Missense_Mutation	SNP	amp	36	.	.	.	7	55233043	55233043	G	T	7:g.55233043G>T	ENST00000275493.2:c.1793G>T	0.06		31	518		98	65	15/28		Likely_pathogenic					6	25	GBM	Henry Ford Hospital						32218824999	1:DEAD WITH TUMOR
		Glioblastoma Multiforme (TCGA, PanCancer Atlas)	TCGA-16-0849-01	Glioblastoma	Glioblastoma Multiforme	G598V	OncoKB: Oncogenic, level NA;CIViC: Predictive: 5;MyCancerGenome: not present;CancerHotspot: yes;3DHotspot: no	MutationAssessor: impact: high, score: 4.005;SIFT: impact: deleterious, score: 0;Polyphen-2: impact: probably_damaging, score: 0.951	Missense_Mutation	SNP	diploid	36	.	.	.	7	55233043	55233043	G	T	7:g.55233043G>T	ENST00000275493.2:c.1793G>T	0.10		60	534		409	63	15/28		Likely_pathogenic					2		GBM	Toronto Western Hospital						2.60709e+16	0:ALIVE OR DEAD TUMOR FREE
		Glioblastoma Multiforme (TCGA, PanCancer Atlas)	TCGA-06-0650-01	Glioblastoma	Glioblastoma Multiforme	E709K	OncoKB: Oncogenic, level NA;CIViC: NA;MyCancerGenome: not present;CancerHotspot: yes;3DHotspot: no	MutationAssessor: impact: medium, score: 2.53;SIFT: impact: deleterious, score: 0.01;Polyphen-2: impact: possibly_damaging, score: 0.618	Missense_Mutation	SNP	amp	48	.	.	.	7	55241677	55241677	G	A	7:g.55241677G>A	ENST00000275493.2:c.2125G>A	0.02		20	1011		80	34	18/28		drug_response					6		GBM	Henry Ford Hospital						2.35723e+16	1:DEAD WITH TUMOR
		Glioblastoma Multiforme (TCGA, PanCancer Atlas)	TCGA-02-2485-01	Glioblastoma	Glioblastoma Multiforme	A289D	OncoKB: Likely Oncogenic, level NA;CIViC: NA;MyCancerGenome: not present;CancerHotspot: yes;3DHotspot: yes	MutationAssessor: impact: medium, score: 2.04;SIFT: impact: deleterious, score: 0;Polyphen-2: impact: probably_damaging, score: 0.991	Missense_Mutation	SNP	amp	50	.	.	.	7	55221822	55221822	C	A	7:g.55221822C>A	ENST00000275493.2:c.866C>A	0.94		1490	98		90	55	2028-07-01		Likely_pathogenic		53.0			8	-5	GBM	MD Anderson Cancer Center	470.0	-19494.0	0.0			1.54519e+16	0:ALIVE OR DEAD TUMOR FREE	Not Hispanic Or Latino	2010-06-05
		Glioblastoma Multiforme (TCGA, PanCancer Atlas)	TCGA-27-1838-01	Glioblastoma	Glioblastoma Multiforme	A289D	OncoKB: Likely Oncogenic, level NA;CIViC: NA;MyCancerGenome: not present;CancerHotspot: yes;3DHotspot: yes	MutationAssessor: impact: medium, score: 2.04;SIFT: impact: deleterious, score: 0;Polyphen-2: impact: probably_damaging, score: 0.991	Missense_Mutation	SNP	amp	50	.	.	.	7	55221822	55221822	C	A	7:g.55221822C>A	ENST00000275493.2:c.866C>A	0.93		2116	165		109	93	2028-07-01		Likely_pathogenic		59.0			7		GBM	Milan - Italy, Fondazione IRCCS Instituto Neuroligico C. Besta	350.0	-21706.0	0.0			11506723214	1:DEAD WITH TUMOR	Not Hispanic Or Latino	2010-12-03
		Glioblastoma Multiforme (TCGA, PanCancer Atlas)	TCGA-06-0876-01	Glioblastoma	Glioblastoma Multiforme	A289D	OncoKB: Likely Oncogenic, level NA;CIViC: NA;MyCancerGenome: not present;CancerHotspot: yes;3DHotspot: yes	MutationAssessor: impact: medium, score: 2.04;SIFT: impact: deleterious, score: 0;Polyphen-2: impact: probably_damaging, score: 0.991	Missense_Mutation	SNP	amp	50	.	.	.	7	55221822	55221822	C	A	7:g.55221822C>A	ENST00000275493.2:c.866C>A	0.09		277	2709		109	63	2028-07-01		Likely_pathogenic					6		GBM	Henry Ford Hospital						46191274616	0:ALIVE OR DEAD TUMOR FREE
		Glioblastoma Multiforme (TCGA, PanCancer Atlas)	TCGA-06-0750-01	Glioblastoma	Glioblastoma Multiforme	A289D	OncoKB: Likely Oncogenic, level NA;CIViC: NA;MyCancerGenome: not present;CancerHotspot: yes;3DHotspot: yes	MutationAssessor: impact: medium, score: 2.04;SIFT: impact: deleterious, score: 0;Polyphen-2: impact: probably_damaging, score: 0.991	Missense_Mutation	SNP	amp	50	.	.	.	7	55221822	55221822	C	A	7:g.55221822C>A	ENST00000275493.2:c.866C>A	0.17	0.0070	438	2192	1	141	33	2028-07-01		Likely_pathogenic					7	13	GBM	Henry Ford Hospital						0.9205378570999999	1:DEAD WITH TUMOR
		Glioblastoma Multiforme (TCGA, PanCancer Atlas)	TCGA-12-0656-01	Glioblastoma	Glioblastoma Multiforme	A289D	OncoKB: Likely Oncogenic, level NA;CIViC: NA;MyCancerGenome: not present;CancerHotspot: yes;3DHotspot: yes	MutationAssessor: impact: medium, score: 2.04;SIFT: impact: deleterious, score: 0;Polyphen-2: impact: probably_damaging, score: 0.991	Missense_Mutation	SNP	gain	50	.	.	.	7	55221822	55221822	C	A	7:g.55221822C>A	ENST00000275493.2:c.866C>A	0.22		52	188		101	51	2028-07-01		Likely_pathogenic					6		GBM	Duke						94782522931	1:DEAD WITH TUMOR
		Glioblastoma Multiforme (TCGA, PanCancer Atlas)	TCGA-28-1752-01	Glioblastoma	Glioblastoma Multiforme	A289T	OncoKB: Likely Oncogenic, level NA;CIViC: NA;MyCancerGenome: not present;CancerHotspot: yes;3DHotspot: yes	MutationAssessor: impact: medium, score: 2.975;SIFT: impact: deleterious, score: 0;Polyphen-2: impact: probably_damaging, score: 0.966	Missense_Mutation	SNP	amp	50	.	.	.	7	55221821	55221821	G	A	7:g.55221821G>A	ENST00000275493.2:c.865G>A	0.02		31	1684		95	86	2028-07-01		Likely_pathogenic		42.0			7		GBM	Cedars Sinai	258.0	-15565.0	0.0			84820988263	0:ALIVE OR DEAD TUMOR FREE	Not Hispanic Or Latino	11/30/09
		Glioblastoma Multiforme (TCGA, PanCancer Atlas)	TCGA-28-5207-01	Glioblastoma	Glioblastoma Multiforme	A289T	OncoKB: Likely Oncogenic, level NA;CIViC: NA;MyCancerGenome: not present;CancerHotspot: yes;3DHotspot: yes	MutationAssessor: impact: medium, score: 2.975;SIFT: impact: deleterious, score: 0;Polyphen-2: impact: probably_damaging, score: 0.966	Missense_Mutation	SNP	gain	50	.	.	.	7	55221821	55221821	G	A	7:g.55221821G>A	ENST00000275493.2:c.865G>A	0.43		85	113		110	43	2028-07-01		Likely_pathogenic		71.0			6	-21	GBM	Cedars Sinai	275.0	-25975.0	0.0			1127658875	1:DEAD WITH TUMOR		7/22/11
		Glioblastoma Multiforme (TCGA, PanCancer Atlas)	TCGA-32-1991-01	Glioblastoma	Glioblastoma Multiforme	A289T	OncoKB: Likely Oncogenic, level NA;CIViC: NA;MyCancerGenome: not present;CancerHotspot: yes;3DHotspot: yes	MutationAssessor: impact: medium, score: 2.975;SIFT: impact: deleterious, score: 0;Polyphen-2: impact: probably_damaging, score: 0.966	Missense_Mutation	SNP	amp	50	.	.	.	7	55221821	55221821	G	A	7:g.55221821G>A	ENST00000275493.2:c.865G>A	0.03		152	5755		116	42	2028-07-01		Likely_pathogenic		60.0			3		GBM	St. Joseph's Hospital (AZ)	515.0	-22021.0	0.0			16931321301	1:DEAD WITH TUMOR	Not Hispanic Or Latino	12/14/10
		Glioblastoma Multiforme (TCGA, PanCancer Atlas)	TCGA-06-0750-01	Glioblastoma	Glioblastoma Multiforme	A289T	OncoKB: Likely Oncogenic, level NA;CIViC: NA;MyCancerGenome: not present;CancerHotspot: yes;3DHotspot: yes	MutationAssessor: impact: medium, score: 2.975;SIFT: impact: deleterious, score: 0;Polyphen-2: impact: probably_damaging, score: 0.966	Missense_Mutation	SNP	amp	50	.	.	.	7	55221821	55221821	G	A	7:g.55221821G>A	ENST00000275493.2:c.865G>A	0.14		360	2303		146	33	2028-07-01		Likely_pathogenic					7	13	GBM	Henry Ford Hospital						0.9205378570999999	1:DEAD WITH TUMOR
		Glioblastoma Multiforme (TCGA, PanCancer Atlas)	TCGA-06-0878-01	Glioblastoma	Glioblastoma Multiforme	A289T	OncoKB: Likely Oncogenic, level NA;CIViC: NA;MyCancerGenome: not present;CancerHotspot: yes;3DHotspot: yes	MutationAssessor: impact: medium, score: 2.975;SIFT: impact: deleterious, score: 0;Polyphen-2: impact: probably_damaging, score: 0.966	Missense_Mutation	SNP	amp	50	.	.	.	7	55221821	55221821	G	A	7:g.55221821G>A	ENST00000275493.2:c.865G>A	0.03		54	2052		129	40	2028-07-01		Likely_pathogenic					8	13	GBM	Henry Ford Hospital						71670447447	0:ALIVE OR DEAD TUMOR FREE
		Glioblastoma Multiforme (TCGA, PanCancer Atlas)	TCGA-06-0749-01	Glioblastoma	Glioblastoma Multiforme	A289T	OncoKB: Likely Oncogenic, level NA;CIViC: NA;MyCancerGenome: not present;CancerHotspot: yes;3DHotspot: yes	MutationAssessor: impact: medium, score: 2.975;SIFT: impact: deleterious, score: 0;Polyphen-2: impact: probably_damaging, score: 0.966	Missense_Mutation	SNP	gain	50	.	.	.	7	55221821	55221821	G	A	7:g.55221821G>A	ENST00000275493.2:c.865G>A	0.24		37	120		135	47	2028-07-01		Likely_pathogenic					6	3	GBM	Henry Ford Hospital						2.69586e+16	1:DEAD WITH TUMOR
		Glioblastoma Multiforme (TCGA, PanCancer Atlas)	TCGA-06-2563-01	Glioblastoma	Glioblastoma Multiforme	R252C	OncoKB: Likely Oncogenic, level NA;CIViC: NA;MyCancerGenome: not present;CancerHotspot: yes;3DHotspot: yes	MutationAssessor: impact: medium, score: 3.205;SIFT: impact: deleterious, score: 0.03;Polyphen-2: impact: possibly_damaging, score: 0.882	Missense_Mutation	SNP	amp	12	.	.	.	7	55221710	55221710	C	T	7:g.55221710C>T	ENST00000275493.2:c.754C>T	0.95	0.0064	2513	138	1	156	66	2028-07-01				72.0			8	-1	GBM	Henry Ford Hospital	932.0	-26643.0	0.0			3.06408e+16	0:ALIVE OR DEAD TUMOR FREE	Not Hispanic Or Latino	3/22/10
		Glioblastoma Multiforme (TCGA, PanCancer Atlas)	TCGA-81-5910-01	Glioblastoma	Glioblastoma Multiforme	R252C	OncoKB: Likely Oncogenic, level NA;CIViC: NA;MyCancerGenome: not present;CancerHotspot: yes;3DHotspot: yes	MutationAssessor: impact: medium, score: 3.205;SIFT: impact: deleterious, score: 0.03;Polyphen-2: impact: possibly_damaging, score: 0.882	Missense_Mutation	SNP	amp	12	.	.	.	7	55221710	55221710	C	T	7:g.55221710C>T	ENST00000275493.2:c.754C>T	0.10		102	914		60	43	2028-07-01				64.0			4		GBM	CHI-Penrose Colorado		-23567.0	0.0			161094125	1:DEAD WITH TUMOR		2011-07-06
		Glioblastoma Multiforme (TCGA, PanCancer Atlas)	TCGA-RR-A6KC-01	Glioblastoma	Glioblastoma Multiforme	R252C	OncoKB: Likely Oncogenic, level NA;CIViC: NA;MyCancerGenome: not present;CancerHotspot: yes;3DHotspot: yes	MutationAssessor: impact: medium, score: 3.205;SIFT: impact: deleterious, score: 0.03;Polyphen-2: impact: possibly_damaging, score: 0.882	Missense_Mutation	SNP	amp	12	.	.	.	7	55221710	55221710	C	T	7:g.55221710C>T	ENST00000275493.2:c.754C>T	0.41	0.01	332	484	1	77	39	2028-07-01				55.0			8		GBM	St. Joseph's Hospital AZ		-20302.0	0.0	12131373903	1:Recurred/Progressed	20547720025		Not Hispanic Or Latino	9/23/14
		Glioblastoma Multiforme (TCGA, PanCancer Atlas)	TCGA-28-1747-01	Glioblastoma	Glioblastoma Multiforme	R108G	OncoKB: Likely Oncogenic, level NA;CIViC: NA;MyCancerGenome: not present;CancerHotspot: yes;3DHotspot: yes	MutationAssessor: impact: medium, score: 3.07;SIFT: impact: deleterious, score: 0;Polyphen-2: impact: probably_damaging, score: 1	Missense_Mutation	SNP	amp	17	.	.	.	7	55211079	55211079	A	G	7:g.55211079A>G	ENST00000275493.2:c.322A>G	0.06		76	1296		124	43	2028-03-01		Likely_pathogenic		44.0			3	-17	GBM	Cedars Sinai	77.0	-16301.0	0.0			25314791071		Not Hispanic Or Latino	2010-03-03
		Glioblastoma Multiforme (TCGA, PanCancer Atlas)	TCGA-12-3652-01	Glioblastoma	Glioblastoma Multiforme	R252P	OncoKB: Likely Oncogenic, level NA;CIViC: NA;MyCancerGenome: not present;CancerHotspot: yes;3DHotspot: yes	MutationAssessor: impact: high, score: 3.55;SIFT: impact: tolerated, score: 0.06;Polyphen-2: impact: possibly_damaging, score: 0.868	Missense_Mutation	SNP	amp	12	.	.	.	7	55221711	55221711	G	C	7:g.55221711G>C	ENST00000275493.2:c.755G>C	0.10		71	623		146	54	2028-07-01				60.0			8	31	GBM	Duke	1050.0	-21920.0	0.0			34914685866	1:DEAD WITH TUMOR	Not Hispanic Or Latino	6/17/10
		Glioblastoma Multiforme (TCGA, PanCancer Atlas)	TCGA-32-2632-01	Glioblastoma	Glioblastoma Multiforme	L62R	OncoKB: Likely Oncogenic, level NA;CIViC: NA;MyCancerGenome: not present;CancerHotspot: yes;3DHotspot: no	MutationAssessor: impact: medium, score: 2.985;SIFT: impact: deleterious, score: 0.01;Polyphen-2: impact: possibly_damaging, score: 0.488	Missense_Mutation	SNP	amp	8	.	.	.	7	55210075	55210075	T	G	7:g.55210075T>G	ENST00000275493.2:c.185T>G	0.96	0.0044	4755	219	1	225	86	2028-02-01				80.0			21	-1	GBM	St. Joseph's Hospital (AZ)		-29281.0	0.0			88437386988	1:DEAD WITH TUMOR	Not Hispanic Or Latino	7/30/10
		Glioblastoma Multiforme (TCGA, PanCancer Atlas)	TCGA-06-0237-01	Glioblastoma	Glioblastoma Multiforme	L62R	OncoKB: Likely Oncogenic, level NA;CIViC: NA;MyCancerGenome: not present;CancerHotspot: yes;3DHotspot: no	MutationAssessor: impact: medium, score: 2.985;SIFT: impact: deleterious, score: 0.01;Polyphen-2: impact: possibly_damaging, score: 0.488	Missense_Mutation	SNP	amp	8	.	.	.	7	55210075	55210075	T	G	7:g.55210075T>G	ENST00000275493.2:c.185T>G	0.85		1047	189		195	35	2028-02-01							9		GBM	Henry Ford Hospital						13643686097	1:DEAD WITH TUMOR
		Glioblastoma Multiforme (TCGA, PanCancer Atlas)	TCGA-28-1747-01	Glioblastoma	Glioblastoma Multiforme	H304Y	OncoKB: Likely Oncogenic, level NA;CIViC: NA;MyCancerGenome: not present;CancerHotspot: yes;3DHotspot: no	MutationAssessor: impact: medium, score: 2.19;SIFT: impact: tolerated, score: 1;Polyphen-2: impact: benign, score: 0.007	Missense_Mutation	SNP	amp	4	.	.	.	7	55223543	55223543	C	T	7:g.55223543C>T	ENST00000275493.2:c.910C>T	0.23		247	841		73	43	2028-08-01				44.0			3	-17	GBM	Cedars Sinai	77.0	-16301.0	0.0			25314791071		Not Hispanic Or Latino	2010-03-03
		Glioblastoma Multiforme (TCGA, PanCancer Atlas)	TCGA-76-6661-01	Glioblastoma	Glioblastoma Multiforme	H304Y	OncoKB: Likely Oncogenic, level NA;CIViC: NA;MyCancerGenome: not present;CancerHotspot: yes;3DHotspot: no	MutationAssessor: impact: medium, score: 2.19;SIFT: impact: tolerated, score: 1;Polyphen-2: impact: benign, score: 0.007	Missense_Mutation	SNP	amp	4	.	.	.	7	55223543	55223543	C	T	7:g.55223543C>T	ENST00000275493.2:c.910C>T	0.06		208	3508		75	47	2028-08-01				54.0			8		GBM	Thomas Jefferson University	7.0	-19965.0	0.0			2.39011e+16	1:DEAD WITH TUMOR		11/15/11
		Glioblastoma Multiforme (TCGA, PanCancer Atlas)	TCGA-06-0155-01	Glioblastoma	Glioblastoma Multiforme	H304Y	OncoKB: Likely Oncogenic, level NA;CIViC: NA;MyCancerGenome: not present;CancerHotspot: yes;3DHotspot: no	MutationAssessor: impact: medium, score: 2.19;SIFT: impact: tolerated, score: 1;Polyphen-2: impact: benign, score: 0.007	Missense_Mutation	SNP	amp	4	.	.	.	7	55223543	55223543	C	T	7:g.55223543C>T	ENST00000275493.2:c.910C>T	0.23		108	356		92	61	2028-08-01							6		GBM	Henry Ford Hospital						1.04547e+16	1:DEAD WITH TUMOR
		Glioblastoma Multiforme (TCGA, PanCancer Atlas)	TCGA-06-2567-01	Glioblastoma	Glioblastoma Multiforme	P596S	OncoKB: Likely Oncogenic, level NA;CIViC: NA;MyCancerGenome: not present;CancerHotspot: yes;3DHotspot: no	MutationAssessor: impact: medium, score: 2.585;SIFT: impact: deleterious, score: 0;Polyphen-2: impact: probably_damaging, score: 0.93	Missense_Mutation	SNP	gain	8	.	.	.	7	55233036	55233036	C	T	7:g.55233036C>T	ENST00000275493.2:c.1786C>T	0.04		12	259		175	48	15/28				65.0			5	5	GBM	Henry Ford Hospital	133.0	-23759.0	0.0			43725548213	1:DEAD WITH TUMOR	Not Hispanic Or Latino	3/22/10
		Glioblastoma Multiforme (TCGA, PanCancer Atlas)	TCGA-06-0750-01	Glioblastoma	Glioblastoma Multiforme	P596R	OncoKB: Likely Oncogenic, level NA;CIViC: NA;MyCancerGenome: not present;CancerHotspot: yes;3DHotspot: no	MutationAssessor: impact: medium, score: 2.825;SIFT: impact: deleterious, score: 0.01;Polyphen-2: impact: probably_damaging, score: 0.999	Missense_Mutation	SNP	amp	8	.	.	.	7	55233037	55233037	C	G	7:g.55233037C>G	ENST00000275493.2:c.1787C>G	0.23		773	2650		173	33	15/28							7	13	GBM	Henry Ford Hospital						0.9205378570999999	1:DEAD WITH TUMOR
		Glioblastoma Multiforme (TCGA, PanCancer Atlas)	TCGA-14-1455-01	Glioblastoma	Glioblastoma Multiforme	T363I	OncoKB: Likely Oncogenic, level NA;CIViC: NA;MyCancerGenome: not present;CancerHotspot: yes;3DHotspot: no	MutationAssessor: impact: high, score: 4.02;SIFT: impact: deleterious, score: 0;Polyphen-2: impact: probably_damaging, score: 0.992	Missense_Mutation	SNP	gain	2	.	.	.	7	55224307	55224307	C	T	7:g.55224307C>T	ENST00000275493.2:c.1088C>T	0.22		68	248		144	64	2028-09-01				61.0			5		GBM	Emory University	28.0	-22562.0	0.0			0.9205378570999999	1:DEAD WITH TUMOR		2009-05-08
		Glioblastoma Multiforme (TCGA, PanCancer Atlas)	TCGA-28-1749-01	Glioblastoma	Glioblastoma Multiforme	T363I	OncoKB: Likely Oncogenic, level NA;CIViC: NA;MyCancerGenome: not present;CancerHotspot: yes;3DHotspot: no	MutationAssessor: impact: high, score: 4.02;SIFT: impact: deleterious, score: 0;Polyphen-2: impact: probably_damaging, score: 0.992	Missense_Mutation	SNP	amp	2	.	.	.	7	55224307	55224307	C	T	7:g.55224307C>T	ENST00000275493.2:c.1088C>T	0.23		1457	4822		292	44	2028-09-01				73.0			8		GBM	Cedars Sinai	280.0	-26765.0	0.0			92053785712	0:ALIVE OR DEAD TUMOR FREE	Not Hispanic Or Latino	11/30/09
		Glioblastoma Multiforme (TCGA, PanCancer Atlas)	TCGA-12-0691-01	Glioblastoma	Glioblastoma Multiforme	D256G	OncoKB: Likely Oncogenic, level NA;CIViC: NA;MyCancerGenome: not present;CancerHotspot: no;3DHotspot: yes	MutationAssessor: impact: medium, score: 3.215;SIFT: impact: deleterious, score: 0.02;Polyphen-2: impact: probably_damaging, score: 0.995	Missense_Mutation	SNP	gain	5	.	.	.	7	55221723	55221723	A	G	7:g.55221723A>G	ENST00000275493.2:c.767A>G	0.30		61	144		224	58	2028-07-01							7		GBM	Duke						12131373903	1:DEAD WITH TUMOR
		Glioblastoma Multiforme (TCGA, PanCancer Atlas)	TCGA-06-1804-01	Glioblastoma	Glioblastoma Multiforme	D256Y	OncoKB: Likely Oncogenic, level NA;CIViC: NA;MyCancerGenome: not present;CancerHotspot: no;3DHotspot: yes	MutationAssessor: impact: medium, score: 2.04;SIFT: impact: deleterious, score: 0;Polyphen-2: impact: probably_damaging, score: 0.969	Missense_Mutation	SNP	gain	5	.	.	.	7	55221722	55221722	G	T	7:g.55221722G>T	ENST00000275493.2:c.766G>T	0.15		26	153		77	67	2028-07-01				81.0			6	-29	GBM	Henry Ford Hospital	414.0	-29802.0	0.0			13610809745	1:DEAD WITH TUMOR	Not Hispanic Or Latino	9/26/11
		Glioblastoma Multiforme (TCGA, PanCancer Atlas)	TCGA-14-1395-01	Glioblastoma	Glioblastoma Multiforme	S229C	OncoKB: Oncogenic, level NA;CIViC: NA;MyCancerGenome: not present;CancerHotspot: no;3DHotspot: no	MutationAssessor: impact: medium, score: 2.765;SIFT: impact: deleterious, score: 0;Polyphen-2: impact: probably_damaging, score: 0.931	Missense_Mutation	SNP	amp	1	.	.	.	7	55220295	55220295	A	T	7:g.55220295A>T	ENST00000275493.2:c.685A>T	0.78		1932	545		161	45	2028-06-01				52.0			8		GBM	Emory University	42.0	-19237.0	0.0			13808067857	1:DEAD WITH TUMOR		2009-05-08
		Glioblastoma Multiforme (TCGA, PanCancer Atlas)	TCGA-06-2565-01	Glioblastoma	Glioblastoma Multiforme	S645C	OncoKB: Likely Oncogenic, level NA;CIViC: NA;MyCancerGenome: not present;CancerHotspot: no;3DHotspot: no	MutationAssessor: impact: medium, score: 2.67;SIFT: impact: tolerated, score: 0.18;Polyphen-2: impact: probably_damaging, score: 0.982	Missense_Mutation	SNP	amp	2	.	.	.	7	55240690	55240690	C	G	7:g.55240690C>G	ENST00000275493.2:c.1934C>G	0.04		177	4568		138	44	17/28				59.0			8	-21	GBM	Henry Ford Hospital	207.0	-21559.0	0.0			16635434132	1:DEAD WITH TUMOR	Not Hispanic Or Latino	3/22/10
		Glioblastoma Multiforme (TCGA, PanCancer Atlas)	TCGA-12-0657-01	Glioblastoma	Glioblastoma Multiforme	S645C	OncoKB: Likely Oncogenic, level NA;CIViC: NA;MyCancerGenome: not present;CancerHotspot: no;3DHotspot: no	MutationAssessor: impact: medium, score: 2.67;SIFT: impact: tolerated, score: 0.18;Polyphen-2: impact: probably_damaging, score: 0.982	Missense_Mutation	SNP	amp	2	.	.	.	7	55240690	55240690	C	G	7:g.55240690C>G	ENST00000275493.2:c.1934C>G	0.12		133	972		96	56	17/28							6		GBM	Duke						0.09862905609999999	1:DEAD WITH TUMOR
		Glioblastoma Multiforme (TCGA, PanCancer Atlas)	TCGA-12-0829-01	Glioblastoma	Glioblastoma Multiforme	S645C	OncoKB: Likely Oncogenic, level NA;CIViC: NA;MyCancerGenome: not present;CancerHotspot: no;3DHotspot: no	MutationAssessor: impact: medium, score: 2.67;SIFT: impact: tolerated, score: 0.18;Polyphen-2: impact: probably_damaging, score: 0.982	Missense_Mutation	SNP	amp	2	.	.	.	7	55240690	55240690	C	G	7:g.55240690C>G	ENST00000275493.2:c.1934C>G	0.76		510	163		103	611	17/28							8		GBM	Duke						20580596377	1:DEAD WITH TUMOR
		Glioblastoma Multiforme (TCGA, PanCancer Atlas)	TCGA-76-6191-01	Glioblastoma	Glioblastoma Multiforme	C620W	OncoKB: Likely Oncogenic, level NA;CIViC: NA;MyCancerGenome: not present;CancerHotspot: no;3DHotspot: no	MutationAssessor: impact: high, score: 4.58;SIFT: impact: deleterious, score: 0;Polyphen-2: impact: probably_damaging, score: 0.999	Missense_Mutation	SNP	gain	3	.	.	.	7	55233110	55233110	C	G	7:g.55233110C>G	ENST00000275493.2:c.1860C>G	0.23		17	58		64	50	15/28				57.0			6		GBM	Thomas Jefferson University	508.0	-20937.0	0.0			1.67012e+16	1:DEAD WITH TUMOR		9/22/11
		Glioblastoma Multiforme (TCGA, PanCancer Atlas)	TCGA-02-0003-01	Glioblastoma	Glioblastoma Multiforme	C620Y	OncoKB: Oncogenic, level NA;CIViC: NA;MyCancerGenome: not present;CancerHotspot: no;3DHotspot: no	MutationAssessor: impact: high, score: 4.235;SIFT: impact: deleterious, score: 0;Polyphen-2: impact: probably_damaging, score: 0.997	Missense_Mutation	SNP	amp	3	.	.	.	7	55233109	55233109	G	A	7:g.55233109G>A	ENST00000275493.2:c.1859G>A	0.44		1564	1974		141	44	15/28							4		GBM	MD Anderson Cancer Center						47341946938	1:DEAD WITH TUMOR
		Glioblastoma Multiforme (TCGA, PanCancer Atlas)	TCGA-02-2485-01	Glioblastoma	Glioblastoma Multiforme	EGFR-SEPT14	OncoKB: Oncogenic, level NA;CIViC: NA;MyCancerGenome: not present;CancerHotspot: no;3DHotspot: no	MutationAssessor: NA;SIFT: NA;Polyphen-2: NA	fusion	FUSION	amp				WashU	NA	-1												55					53.0			8	-5	GBM	MD Anderson Cancer Center	470.0	-19494.0	0.0			1.54519e+16	0:ALIVE OR DEAD TUMOR FREE	Not Hispanic Or Latino	2010-06-05
		Glioblastoma Multiforme (TCGA, PanCancer Atlas)	TCGA-06-A6S1-01	Glioblastoma	Glioblastoma Multiforme	EGFR-SEPT14	OncoKB: Oncogenic, level NA;CIViC: NA;MyCancerGenome: not present;CancerHotspot: no;3DHotspot: no	MutationAssessor: NA;SIFT: NA;Polyphen-2: NA	fusion	FUSION	gain				WashU	NA	-1												45					53.0			9		GBM	Henry Ford Hospital		-19443.0	0.0			25643554591	1:DEAD WITH TUMOR	Not Hispanic Or Latino	2013-01-10
		Glioblastoma Multiforme (TCGA, PanCancer Atlas)	TCGA-14-1825-01	Glioblastoma	Glioblastoma Multiforme	EGFR-SEPT14	OncoKB: Oncogenic, level NA;CIViC: NA;MyCancerGenome: not present;CancerHotspot: no;3DHotspot: no	MutationAssessor: NA;SIFT: NA;Polyphen-2: NA	fusion	FUSION	gain				WashU	NA	-1												46					70.0			7	13	GBM	Emory University		-25684.0	0.0			7627313673300000	1:DEAD WITH TUMOR	Not Hispanic Or Latino	9/23/09
		Glioblastoma Multiforme (TCGA, PanCancer Atlas)	TCGA-27-1837-01	Glioblastoma	Glioblastoma Multiforme	EGFR-SEPT14	OncoKB: Oncogenic, level NA;CIViC: NA;MyCancerGenome: not present;CancerHotspot: no;3DHotspot: no	MutationAssessor: NA;SIFT: NA;Polyphen-2: NA	fusion	FUSION	amp				WashU	NA	-1												35					36.0			4	-11	GBM	Milan - Italy, Fondazione IRCCS Instituto Neuroligico C. Besta	427.0	-13368.0	0.0			1.40382e+16	1:DEAD WITH TUMOR	Not Hispanic Or Latino	2010-12-03
		Glioblastoma Multiforme (TCGA, PanCancer Atlas)	TCGA-28-1747-01	Glioblastoma	Glioblastoma Multiforme	EGFR-SEPT14	OncoKB: Oncogenic, level NA;CIViC: NA;MyCancerGenome: not present;CancerHotspot: no;3DHotspot: no	MutationAssessor: NA;SIFT: NA;Polyphen-2: NA	fusion	FUSION	amp				WashU	NA	-1												43					44.0			3	-17	GBM	Cedars Sinai	77.0	-16301.0	0.0			25314791071		Not Hispanic Or Latino	2010-03-03
		Glioblastoma Multiforme (TCGA, PanCancer Atlas)	TCGA-28-2513-01	Glioblastoma	Glioblastoma Multiforme	EGFR-SEPT14	OncoKB: Oncogenic, level NA;CIViC: NA;MyCancerGenome: not present;CancerHotspot: no;3DHotspot: no	MutationAssessor: NA;SIFT: NA;Polyphen-2: NA	fusion	FUSION	amp				WashU	NA	-1												77					69.0			8	7	GBM	Cedars Sinai	222.0	-25421.0	0.0			72985501529	0:ALIVE OR DEAD TUMOR FREE	Not Hispanic Or Latino	2010-05-03
		Glioblastoma Multiforme (TCGA, PanCancer Atlas)	TCGA-32-5222-01	Glioblastoma	Glioblastoma Multiforme	EGFR-SEPT14	OncoKB: Oncogenic, level NA;CIViC: NA;MyCancerGenome: not present;CancerHotspot: no;3DHotspot: no	MutationAssessor: NA;SIFT: NA;Polyphen-2: NA	fusion	FUSION	amp				WashU	NA	-1												62					66.0			14	25	GBM	St. Joseph's Hospital (AZ)	323.0	-24134.0	0.0			19232665943	1:DEAD WITH TUMOR	Not Hispanic Or Latino	2011-04-01
		Glioblastoma Multiforme (TCGA, PanCancer Atlas)	TCGA-06-0211-01	Glioblastoma	Glioblastoma Multiforme	EGFR-SEPT14	OncoKB: Oncogenic, level NA;CIViC: NA;MyCancerGenome: not present;CancerHotspot: no;3DHotspot: no	MutationAssessor: NA;SIFT: NA;Polyphen-2: NA	fusion	FUSION	amp				WashU	NA	-1												55								9	-7	GBM	Henry Ford Hospital						1.18355e+16	1:DEAD WITH TUMOR
		Glioblastoma Multiforme (TCGA, PanCancer Atlas)	TCGA-06-0750-01	Glioblastoma	Glioblastoma Multiforme	EGFR-SEPT14	OncoKB: Oncogenic, level NA;CIViC: NA;MyCancerGenome: not present;CancerHotspot: no;3DHotspot: no	MutationAssessor: NA;SIFT: NA;Polyphen-2: NA	fusion	FUSION	amp				WashU	NA	-1												33								7	13	GBM	Henry Ford Hospital						0.9205378570999999	1:DEAD WITH TUMOR
		Glioblastoma Multiforme (TCGA, PanCancer Atlas)	TCGA-06-A6S1-01	Glioblastoma	Glioblastoma Multiforme	V774M	OncoKB: Unknown, level NA;CIViC: Predictive: 1;MyCancerGenome: not present;CancerHotspot: no;3DHotspot: no	MutationAssessor: impact: medium, score: 2.935;SIFT: impact: deleterious, score: 0;Polyphen-2: impact: probably_damaging, score: 0.996	Missense_Mutation	SNP	gain	8	.	.	.	7	55249022	55249022	G	A	7:g.55249022G>A	ENST00000275493.2:c.2320G>A	0.08		64	758		120	45	20/28		Uncertain_significance		53.0			9		GBM	Henry Ford Hospital		-19443.0	0.0			25643554591	1:DEAD WITH TUMOR	Not Hispanic Or Latino	2013-01-10
		Glioblastoma Multiforme (TCGA, PanCancer Atlas)	TCGA-12-1600-01	Glioblastoma	Glioblastoma Multiforme	V774M	OncoKB: Unknown, level NA;CIViC: Predictive: 1;MyCancerGenome: not present;CancerHotspot: no;3DHotspot: no	MutationAssessor: impact: medium, score: 2.935;SIFT: impact: deleterious, score: 0;Polyphen-2: impact: probably_damaging, score: 0.996	Missense_Mutation	SNP	amp	8	.	.	.	7	55249022	55249022	G	A	7:g.55249022G>A	ENST00000275493.2:c.2320G>A	0.49	0.01	843	890	1	84	60	20/28		Uncertain_significance		86.0			9		GBM	Duke	414.0	-31419.0	0.0			14728605714	1:DEAD WITH TUMOR	Not Hispanic Or Latino	11/16/09
		Glioblastoma Multiforme (TCGA, PanCancer Atlas)	TCGA-27-1831-01	Glioblastoma	Glioblastoma Multiforme	V774M	OncoKB: Unknown, level NA;CIViC: Predictive: 1;MyCancerGenome: not present;CancerHotspot: no;3DHotspot: no	MutationAssessor: impact: medium, score: 2.935;SIFT: impact: deleterious, score: 0;Polyphen-2: impact: probably_damaging, score: 0.996	Missense_Mutation	SNP	amp	8	.	.	.	7	55249022	55249022	G	A	7:g.55249022G>A	ENST00000275493.2:c.2320G>A	0.04		256	6470		205	51	20/28		Uncertain_significance		66.0			3	19	GBM	Milan - Italy, Fondazione IRCCS Instituto Neuroligico C. Besta	505.0	-24447.0	0.0			1660255778	1:DEAD WITH TUMOR	Not Hispanic Or Latino	2010-12-03
		Glioblastoma Multiforme (TCGA, PanCancer Atlas)	TCGA-28-1752-01	Glioblastoma	Glioblastoma Multiforme	V774M	OncoKB: Unknown, level NA;CIViC: Predictive: 1;MyCancerGenome: not present;CancerHotspot: no;3DHotspot: no	MutationAssessor: impact: medium, score: 2.935;SIFT: impact: deleterious, score: 0;Polyphen-2: impact: probably_damaging, score: 0.996	Missense_Mutation	SNP	amp	8	.	.	.	7	55249022	55249022	G	A	7:g.55249022G>A	ENST00000275493.2:c.2320G>A	0.35	0.01	891	1658	1	80	86	20/28		Uncertain_significance		42.0			7		GBM	Cedars Sinai	258.0	-15565.0	0.0			84820988263	0:ALIVE OR DEAD TUMOR FREE	Not Hispanic Or Latino	11/30/09
		Glioblastoma Multiforme (TCGA, PanCancer Atlas)	TCGA-06-0749-01	Glioblastoma	Glioblastoma Multiforme	V774M	OncoKB: Unknown, level NA;CIViC: Predictive: 1;MyCancerGenome: not present;CancerHotspot: no;3DHotspot: no	MutationAssessor: impact: medium, score: 2.935;SIFT: impact: deleterious, score: 0;Polyphen-2: impact: probably_damaging, score: 0.996	Missense_Mutation	SNP	gain	8	.	.	.	7	55249022	55249022	G	A	7:g.55249022G>A	ENST00000275493.2:c.2320G>A	0.12		33	236		219	47	20/28		Uncertain_significance					6	3	GBM	Henry Ford Hospital						2.69586e+16	1:DEAD WITH TUMOR
		Glioblastoma Multiforme (TCGA, PanCancer Atlas)	TCGA-28-5209-01	Glioblastoma	Glioblastoma Multiforme	G598A	OncoKB: Likely Neutral, level NA;CIViC: NA;MyCancerGenome: not present;CancerHotspot: yes;3DHotspot: no	MutationAssessor: impact: medium, score: 3.155;SIFT: impact: deleterious, score: 0.01;Polyphen-2: impact: probably_damaging, score: 0.97	Missense_Mutation	SNP	amp	36	.	.	.	7	55233043	55233043	G	C	7:g.55233043G>C	ENST00000275493.2:c.1793G>C	0.12		445	3256		214	81	15/28		Likely_pathogenic		66.0			8	17	GBM	Cedars Sinai	77.0	-24362.0	0.0			14531347602	0:ALIVE OR DEAD TUMOR FREE		7/22/11
		Glioblastoma Multiforme (TCGA, PanCancer Atlas)	TCGA-06-0158-01	Glioblastoma	Glioblastoma Multiforme	G598A	OncoKB: Likely Neutral, level NA;CIViC: NA;MyCancerGenome: not present;CancerHotspot: yes;3DHotspot: no	MutationAssessor: impact: medium, score: 3.155;SIFT: impact: deleterious, score: 0.01;Polyphen-2: impact: probably_damaging, score: 0.97	Missense_Mutation	SNP	amp	36	.	.	.	7	55233043	55233043	G	C	7:g.55233043G>C	ENST00000275493.2:c.1793G>C	0.01		57	4098		177	49	15/28		Likely_pathogenic					8	-11	GBM	Henry Ford Hospital						1.08163e+16	1:DEAD WITH TUMOR
		Glioblastoma Multiforme (TCGA, PanCancer Atlas)	TCGA-16-1048-01	Glioblastoma	Glioblastoma Multiforme	F254I	OncoKB: Unknown, level NA;CIViC: NA;MyCancerGenome: not present;CancerHotspot: no;3DHotspot: yes	MutationAssessor: impact: medium, score: 3.29;SIFT: impact: deleterious, score: 0;Polyphen-2: impact: probably_damaging, score: 0.996	Missense_Mutation	SNP	amp		.	.	.	7	55221716	55221716	T	A	7:g.55221716T>A	ENST00000275493.2:c.760T>A	0.95		2274	128		163	63	2028-07-01							6		GBM	Toronto Western Hospital
		Glioblastoma Multiforme (TCGA, PanCancer Atlas)	TCGA-15-0742-01	Glioblastoma	Glioblastoma Multiforme	C636Y	OncoKB: Unknown, level NA;CIViC: NA;MyCancerGenome: not present;CancerHotspot: no;3DHotspot: no	MutationAssessor: impact: high, score: 4.245;SIFT: impact: deleterious, score: 0.01;Polyphen-2: impact: probably_damaging, score: 0.997	Missense_Mutation	SNP	amp	2	.	.	.	7	55238894	55238894	G	A	7:g.55238894G>A	ENST00000275493.2:c.1907G>A	0.95		2588	129		101	68	16/28							9	13	GBM	Mayo Clinic - Rochester						13775191505
		Glioblastoma Multiforme (TCGA, PanCancer Atlas)	TCGA-06-0174-01	Glioblastoma	Glioblastoma Multiforme	G614D	OncoKB: Unknown, level NA;CIViC: NA;MyCancerGenome: not present;CancerHotspot: no;3DHotspot: no	MutationAssessor: impact: neutral, score: 0;SIFT: impact: tolerated, score: 0.68;Polyphen-2: impact: benign, score: 0	Missense_Mutation	SNP	amp	1	.	.	.	7	55233091	55233091	G	A	7:g.55233091G>A	ENST00000275493.2:c.1841G>A	0.08		27	322		75	65	15/28							6	25	GBM	Henry Ford Hospital						32218824999	1:DEAD WITH TUMOR
		Glioblastoma Multiforme (TCGA, PanCancer Atlas)	TCGA-76-6656-01	Glioblastoma	Glioblastoma Multiforme	C240Y	OncoKB: Unknown, level NA;CIViC: NA;MyCancerGenome: not present;CancerHotspot: no;3DHotspot: no	MutationAssessor: impact: high, score: 4.08;SIFT: impact: deleterious, score: 0;Polyphen-2: impact: probably_damaging, score: 1	Missense_Mutation	SNP	amp	1	.	.	.	7	55220329	55220329	G	A	7:g.55220329G>A	ENST00000275493.2:c.719G>A	0.19		621	2722		112	76	2028-06-01				66.0			7		GBM	Thomas Jefferson University	147.0	-24265.0	0.0			48328237499		Not Hispanic Or Latino	11/15/11
		Glioblastoma Multiforme (TCGA, PanCancer Atlas)	TCGA-14-0789-01	Glioblastoma	Glioblastoma Multiforme	C628Y	OncoKB: Likely Neutral, level NA;CIViC: NA;MyCancerGenome: not present;CancerHotspot: no;3DHotspot: no	MutationAssessor: impact: high, score: 4.395;SIFT: impact: deleterious, score: 0;Polyphen-2: impact: probably_damaging, score: 0.993	Missense_Mutation	SNP	amp	3	.	.	.	7	55238870	55238870	G	A	7:g.55238870G>A	ENST00000275493.2:c.1883G>A	0.10		89	846		114	58	16/28							6	3	GBM	Emory University						11243712398
		Glioblastoma Multiforme (TCGA, PanCancer Atlas)	TCGA-06-2561-01	Glioblastoma	Glioblastoma Multiforme	R149W	OncoKB: Unknown, level NA;CIViC: NA;MyCancerGenome: not present;CancerHotspot: no;3DHotspot: no	MutationAssessor: impact: medium, score: 2.985;SIFT: impact: tolerated, score: 0.13;Polyphen-2: impact: benign, score: 0.022	Missense_Mutation	SNP	gain	1	.	.	.	7	55214319	55214319	C	T	7:g.55214319C>T	ENST00000275493.2:c.445C>T	0.10		9	85		66	37	2028-04-01		Uncertain_significance		53.0			13	-13	GBM	Henry Ford Hospital	282.0	-19505.0	0.0			17654601045	1:DEAD WITH TUMOR	Not Hispanic Or Latino	3/22/10
		Glioblastoma Multiforme (TCGA, PanCancer Atlas)	TCGA-06-0649-01	Glioblastoma	Glioblastoma Multiforme	G331R	OncoKB: Unknown, level NA;CIViC: NA;MyCancerGenome: not present;CancerHotspot: no;3DHotspot: no	MutationAssessor: impact: medium, score: 3.055;SIFT: impact: deleterious, score: 0.02;Polyphen-2: impact: possibly_damaging, score: 0.821	Missense_Mutation	SNP	gain	2	.	.	.	7	55223624	55223624	G	A	7:g.55223624G>A	ENST00000275493.2:c.991G>A	0.12		5	37		33	114	2028-08-01							7	-17	GBM	Henry Ford Hospital						21040865306	1:DEAD WITH TUMOR
		Glioblastoma Multiforme (TCGA, PanCancer Atlas)	TCGA-26-5139-01	Glioblastoma	Glioblastoma Multiforme	C223Y	OncoKB: Unknown, level NA;CIViC: NA;MyCancerGenome: not present;CancerHotspot: no;3DHotspot: no	MutationAssessor: impact: high, score: 3.865;SIFT: impact: deleterious, score: 0;Polyphen-2: impact: probably_damaging, score: 1	Missense_Mutation	SNP	amp	1	.	.	.	7	55220278	55220278	G	A	7:g.55220278G>A	ENST00000275493.2:c.668G>A	0.03		91	3356		281	45	2028-06-01				65.0			5	9	GBM	University of Florida	48.0	-23782.0	0.0			1.57806e+16	0:ALIVE OR DEAD TUMOR FREE	Not Hispanic Or Latino	12/27/10
		Glioblastoma Multiforme (TCGA, PanCancer Atlas)	TCGA-26-5139-01	Glioblastoma	Glioblastoma Multiforme	C628F	OncoKB: Unknown, level NA;CIViC: NA;MyCancerGenome: not present;CancerHotspot: no;3DHotspot: no	MutationAssessor: impact: high, score: 4.395;SIFT: impact: deleterious, score: 0;Polyphen-2: impact: possibly_damaging, score: 0.907	Missense_Mutation	SNP	amp	3	.	.	.	7	55238870	55238870	G	T	7:g.55238870G>T	ENST00000275493.2:c.1883G>T	0.82		1863	403		148	45	16/28				65.0			5	9	GBM	University of Florida	48.0	-23782.0	0.0			1.57806e+16	0:ALIVE OR DEAD TUMOR FREE	Not Hispanic Or Latino	12/27/10
		Glioblastoma Multiforme (TCGA, PanCancer Atlas)	TCGA-06-0185-01	Glioblastoma	Glioblastoma Multiforme	V651M	OncoKB: Unknown, level NA;CIViC: NA;MyCancerGenome: not present;CancerHotspot: no;3DHotspot: no	MutationAssessor: impact: medium, score: 2.67;SIFT: impact: deleterious, score: 0.01;Polyphen-2: impact: possibly_damaging, score: 0.542	Missense_Mutation	SNP	amp	3	.	.	.	7	55240707	55240707	G	A	7:g.55240707G>A	ENST00000275493.2:c.1951G>A	0.24		921	2976		174	57	17/28		Uncertain_significance					11		GBM	Henry Ford Hospital						73840286682	0:ALIVE OR DEAD TUMOR FREE
		Glioblastoma Multiforme (TCGA, PanCancer Atlas)	TCGA-76-6282-01	Glioblastoma	Glioblastoma Multiforme	C571S	OncoKB: Unknown, level NA;CIViC: NA;MyCancerGenome: not present;CancerHotspot: no;3DHotspot: no	MutationAssessor: impact: high, score: 4.005;SIFT: impact: deleterious, score: 0;Polyphen-2: impact: probably_damaging, score: 1	Missense_Mutation	SNP	amp	1	.	.	.	7	55231506	55231506	G	C	7:g.55231506G>C	ENST00000275493.2:c.1712G>C	0.74		1336	463		117	44	14/28				63.0			7		GBM	Thomas Jefferson University	519.0	-23323.0	0.0			17062826709	1:DEAD WITH TUMOR	Not Hispanic Or Latino	10/21/11
		Glioblastoma Multiforme (TCGA, PanCancer Atlas)	TCGA-32-1979-01	Glioblastoma	Glioblastoma Multiforme	Y270C	OncoKB: Unknown, level NA;CIViC: NA;MyCancerGenome: not present;CancerHotspot: no;3DHotspot: no	MutationAssessor: impact: high, score: 3.615;SIFT: impact: deleterious, score: 0;Polyphen-2: impact: probably_damaging, score: 1	Missense_Mutation	SNP	amp	1	.	.	.	7	55221765	55221765	A	G	7:g.55221765A>G	ENST00000275493.2:c.809A>G	0.07		133	1827		70	71	2028-07-01				69.0			10		GBM	St. Joseph's Hospital (AZ)	593.0	-25252.0	0.0			1949567676	1:DEAD WITH TUMOR	Not Hispanic Or Latino	6/13/11
		Glioblastoma Multiforme (TCGA, PanCancer Atlas)	TCGA-12-0707-01	Glioblastoma	Glioblastoma Multiforme	Y270C	OncoKB: Unknown, level NA;CIViC: NA;MyCancerGenome: not present;CancerHotspot: no;3DHotspot: no	MutationAssessor: impact: high, score: 3.615;SIFT: impact: deleterious, score: 0;Polyphen-2: impact: probably_damaging, score: 1	Missense_Mutation	SNP	amp	1	.	.	.	7	55221765	55221765	A	G	7:g.55221765A>G	ENST00000275493.2:c.809A>G	0.06	0.0041	339	5223	1	243	68	2028-07-01							10		GBM	Duke						2.84052e+16
		Glioblastoma Multiforme (TCGA, PanCancer Atlas)	TCGA-14-1034-01	Glioblastoma	Glioblastoma Multiforme	G63R	OncoKB: Unknown, level NA;CIViC: NA;MyCancerGenome: not present;CancerHotspot: no;3DHotspot: no	MutationAssessor: impact: high, score: 3.615;SIFT: impact: deleterious, score: 0;Polyphen-2: impact: probably_damaging, score: 0.999	Missense_Mutation	SNP	gain	5	.	.	.	7	55210077	55210077	G	A	7:g.55210077G>A	ENST00000275493.2:c.187G>A	0.17		49	234		217	73	2028-02-01				60.0			12	9	GBM	Emory University	485.0	-22029.0	0.0			1.5945e+16	1:DEAD WITH TUMOR		6/18/09
		Glioblastoma Multiforme (TCGA, PanCancer Atlas)	TCGA-19-2624-01	Glioblastoma	Glioblastoma Multiforme	G63R	OncoKB: Unknown, level NA;CIViC: NA;MyCancerGenome: not present;CancerHotspot: no;3DHotspot: no	MutationAssessor: impact: high, score: 3.615;SIFT: impact: deleterious, score: 0;Polyphen-2: impact: probably_damaging, score: 0.999	Missense_Mutation	SNP	amp	5	.	.	.	7	55210077	55210077	G	A	7:g.55210077G>A	ENST00000275493.2:c.187G>A	0.04		164	3726		201	39	2028-02-01				51.0			4	5	GBM	Case Western	5.0	-18891.0	0.0			0.1643817602	0:ALIVE OR DEAD TUMOR FREE	Not Hispanic Or Latino	2010-12-05
		Glioblastoma Multiforme (TCGA, PanCancer Atlas)	TCGA-76-6661-01	Glioblastoma	Glioblastoma Multiforme	G312W	OncoKB: Unknown, level NA;CIViC: NA;MyCancerGenome: not present;CancerHotspot: no;3DHotspot: no	MutationAssessor: impact: low, score: 1.32;SIFT: impact: deleterious, score: 0;Polyphen-2: impact: possibly_damaging, score: 0.764	Missense_Mutation	SNP	amp	1	.	.	.	7	55223567	55223567	G	T	7:g.55223567G>T	ENST00000275493.2:c.934G>T	0.03	0.01	85	2891	1	66	47	2028-08-01				54.0			8		GBM	Thomas Jefferson University	7.0	-19965.0	0.0			2.39011e+16	1:DEAD WITH TUMOR		11/15/11
		Glioblastoma Multiforme (TCGA, PanCancer Atlas)	TCGA-06-5416-01	Glioblastoma	Glioblastoma Multiforme	R675W	OncoKB: Unknown, level NA;CIViC: NA;MyCancerGenome: not present;CancerHotspot: no;3DHotspot: no	MutationAssessor: impact: medium, score: 2.885;SIFT: impact: deleterious, score: 0.02;Polyphen-2: impact: probably_damaging, score: 0.999	Missense_Mutation	SNP	diploid		.	.	.	7	55240779	55240779	C	T	7:g.55240779C>T	ENST00000275493.2:c.2023C>T	0.45		99	122		144	12192	17/28				23.0			8	37	GBM	Henry Ford Hospital	204.0	-8533.0	0.0			67067758162	0:ALIVE OR DEAD TUMOR FREE	Not Hispanic Or Latino	1/24/11
		Glioblastoma Multiforme (TCGA, PanCancer Atlas)	TCGA-06-5416-01	Glioblastoma	Glioblastoma Multiforme	R677H	OncoKB: Unknown, level NA;CIViC: NA;MyCancerGenome: not present;CancerHotspot: no;3DHotspot: no	MutationAssessor: impact: medium, score: 1.97;SIFT: impact: tolerated, score: 0.11;Polyphen-2: impact: benign, score: 0.382	Missense_Mutation	SNP	diploid	5	.	.	.	7	55240786	55240786	G	A	7:g.55240786G>A	ENST00000275493.2:c.2030G>A	0.40		89	131		136	12192	17/28		Uncertain_significance		23.0			8	37	GBM	Henry Ford Hospital	204.0	-8533.0	0.0			67067758162	0:ALIVE OR DEAD TUMOR FREE	Not Hispanic Or Latino	1/24/11
		Glioblastoma Multiforme (TCGA, PanCancer Atlas)	TCGA-06-5416-01	Glioblastoma	Glioblastoma Multiforme	R1068Q	OncoKB: Unknown, level NA;CIViC: NA;MyCancerGenome: not present;CancerHotspot: no;3DHotspot: no	MutationAssessor: impact: medium, score: 3.38;SIFT: impact: deleterious, score: 0.03;Polyphen-2: impact: benign, score: 0.241	Missense_Mutation	SNP	diploid		.	.	.	7	55270250	55270250	G	A	7:g.55270250G>A	ENST00000275493.2:c.3203G>A	0.19		14	58		49	12192	27/28				23.0			8	37	GBM	Henry Ford Hospital	204.0	-8533.0	0.0			67067758162	0:ALIVE OR DEAD TUMOR FREE	Not Hispanic Or Latino	1/24/11
		Glioblastoma Multiforme (TCGA, PanCancer Atlas)	TCGA-12-0657-01	Glioblastoma	Glioblastoma Multiforme	E45K	OncoKB: Unknown, level NA;CIViC: NA;MyCancerGenome: not present;CancerHotspot: no;3DHotspot: no	MutationAssessor: impact: medium, score: 2.44;SIFT: impact: deleterious, score: 0;Polyphen-2: impact: possibly_damaging, score: 0.5	Missense_Mutation	SNP	amp		.	.	.	7	55210023	55210023	G	A	7:g.55210023G>A	ENST00000275493.2:c.133G>A	0.02		108	4537		495	56	2028-02-01							6		GBM	Duke						0.09862905609999999	1:DEAD WITH TUMOR
		Glioblastoma Multiforme (TCGA, PanCancer Atlas)	TCGA-12-0657-01	Glioblastoma	Glioblastoma Multiforme	S1036R	OncoKB: Unknown, level NA;CIViC: NA;MyCancerGenome: not present;CancerHotspot: no;3DHotspot: no	MutationAssessor: impact: medium, score: 3.06;SIFT: impact: tolerated, score: 0.21;Polyphen-2: impact: benign, score: 0.1	Missense_Mutation	SNP	amp		.	.	.	7	55269042	55269042	C	G	7:g.55269042C>G	ENST00000275493.2:c.3108C>G	0.02		79	3308		718	56	25/28							6		GBM	Duke						0.09862905609999999	1:DEAD WITH TUMOR
		Glioblastoma Multiforme (TCGA, PanCancer Atlas)	TCGA-12-0657-01	Glioblastoma	Glioblastoma Multiforme	X1038_splice	OncoKB: Unknown, level NA;CIViC: NA;MyCancerGenome: not present;CancerHotspot: no;3DHotspot: no	MutationAssessor: impact: , score: undefined;SIFT: NA;Polyphen-2: NA	Splice_Site	SNP	amp		.	.	.	7	55269049	55269049	G	A	7:g.55269049G>A	ENST00000275493.2:c.3114+1G>A	0.02	0.0016	71	3027	1	632	56								6		GBM	Duke						0.09862905609999999	1:DEAD WITH TUMOR
		Glioblastoma Multiforme (TCGA, PanCancer Atlas)	TCGA-14-0866-01	Glioblastoma	Glioblastoma Multiforme	S380F	OncoKB: Unknown, level NA;CIViC: NA;MyCancerGenome: not present;CancerHotspot: no;3DHotspot: no	MutationAssessor: impact: medium, score: 2.35;SIFT: impact: deleterious, score: 0;Polyphen-2: impact: benign, score: 0.063	Missense_Mutation	SNP	amp		.	.	.	7	55224457	55224457	C	T	7:g.55224457C>T	ENST00000275493.2:c.1139C>T	0.10		853	7678		195	384	2028-10-01							8		GBM	Emory University						26333957984
		Glioblastoma Multiforme (TCGA, PanCancer Atlas)	TCGA-14-1827-01	Glioblastoma	Glioblastoma Multiforme	S123F	OncoKB: Unknown, level NA;CIViC: NA;MyCancerGenome: not present;CancerHotspot: no;3DHotspot: no	MutationAssessor: impact: medium, score: 2.52;SIFT: impact: tolerated, score: 0.25;Polyphen-2: impact: possibly_damaging, score: 0.64	Missense_Mutation	SNP	amp		.	.	.	7	55211125	55211125	C	T	7:g.55211125C>T	ENST00000275493.2:c.368C>T	0.97		3409	93		67	43	2028-03-01				51.0			5		GBM	Emory University	179.0	-18828.0	0.0			58848670152			9/23/09
		Glioblastoma Multiforme (TCGA, PanCancer Atlas)	TCGA-19-1388-01	Glioblastoma	Glioblastoma Multiforme	W608C	OncoKB: Unknown, level NA;CIViC: NA;MyCancerGenome: not present;CancerHotspot: no;3DHotspot: no	MutationAssessor: impact: low, score: 1.62;SIFT: impact: deleterious, score: 0;Polyphen-2: impact: possibly_damaging, score: 0.661	Missense_Mutation	SNP	amp		.	.	.	7	55233074	55233074	G	C	7:g.55233074G>C	ENST00000275493.2:c.1824G>C	0.27		366	969		45	141	15/28				58.0			22		GBM	Case Western	394.0	-21368.0	0.0			1.29533e+16	1:DEAD WITH TUMOR	Not Hispanic Or Latino	9/18/09
		Glioblastoma Multiforme (TCGA, PanCancer Atlas)	TCGA-19-1789-01	Glioblastoma	Glioblastoma Multiforme	R334C	OncoKB: Unknown, level NA;CIViC: NA;MyCancerGenome: not present;CancerHotspot: no;3DHotspot: no	MutationAssessor: impact: low, score: 1.65;SIFT: impact: deleterious, score: 0;Polyphen-2: impact: possibly_damaging, score: 0.695	Missense_Mutation	SNP	amp	1	.	.	.	7	55223633	55223633	C	T	7:g.55223633C>T	ENST00000275493.2:c.1000C>T	0.74		479	168		32	59	2028-08-01				69.0			6		GBM	Case Western	99.0	-25282.0	0.0			3.25476e+16		Not Hispanic Or Latino	9/21/09
		Glioblastoma Multiforme (TCGA, PanCancer Atlas)	TCGA-19-2621-01	Glioblastoma	Glioblastoma Multiforme	C624F	OncoKB: Unknown, level NA;CIViC: NA;MyCancerGenome: not present;CancerHotspot: no;3DHotspot: no	MutationAssessor: impact: high, score: 4.575;SIFT: impact: deleterious, score: 0;Polyphen-2: impact: probably_damaging, score: 1	Missense_Mutation	SNP	amp	1	.	.	.	7	55233121	55233121	G	T	7:g.55233121G>T	ENST00000275493.2:c.1871G>T	0.95		999	53		57	134	15/28				83.0			3		GBM	Case Western	33.0	-30429.0	0.0			10849196173		Not Hispanic Or Latino	2010-12-05
		Glioblastoma Multiforme (TCGA, PanCancer Atlas)	TCGA-19-2624-01	Glioblastoma	Glioblastoma Multiforme	G63E	OncoKB: Unknown, level NA;CIViC: NA;MyCancerGenome: not present;CancerHotspot: no;3DHotspot: no	MutationAssessor: impact: low, score: 1.19;SIFT: impact: tolerated, score: 0.28;Polyphen-2: impact: probably_damaging, score: 0.997	Missense_Mutation	SNP	amp	5	.	.	.	7	55210078	55210078	G	A	7:g.55210078G>A	ENST00000275493.2:c.188G>A	0.04		167	3704		198	39	2028-02-01				51.0			4	5	GBM	Case Western	5.0	-18891.0	0.0			0.1643817602	0:ALIVE OR DEAD TUMOR FREE	Not Hispanic Or Latino	2010-12-05
		Glioblastoma Multiforme (TCGA, PanCancer Atlas)	TCGA-19-5956-01	Glioblastoma	Glioblastoma Multiforme	P154H	OncoKB: Unknown, level NA;CIViC: NA;MyCancerGenome: not present;CancerHotspot: no;3DHotspot: no	MutationAssessor: impact: medium, score: 2.63;SIFT: impact: deleterious, score: 0.02;Polyphen-2: impact: probably_damaging, score: 0.988	Missense_Mutation	SNP	diploid		.	.	.	7	55214335	55214335	C	A	7:g.55214335C>A	ENST00000275493.2:c.461C>A	0.20		11	44		57	6912	2028-04-01				53.0			7		GBM	Case Western	198.0	-19591.0	0.0			22487424795	1:DEAD WITH TUMOR	Not Hispanic Or Latino	2011-03-06
		Glioblastoma Multiforme (TCGA, PanCancer Atlas)	TCGA-19-A60I-01	Glioblastoma	Glioblastoma Multiforme	EGFR-TEAD3	OncoKB: Unknown, level NA;CIViC: NA;MyCancerGenome: not present;CancerHotspot: no;3DHotspot: no	MutationAssessor: NA;SIFT: NA;Polyphen-2: NA	fusion	FUSION	amp				WashU	NA	-1												28					39.0			8		GBM	Case Western	541.0	-14437.0	0.0			1.77861e+16	0:ALIVE OR DEAD TUMOR FREE	Not Hispanic Or Latino	6/27/13
		Glioblastoma Multiforme (TCGA, PanCancer Atlas)	TCGA-32-5222-01	Glioblastoma	Glioblastoma Multiforme	EGFR-SEPT14P24	OncoKB: Unknown, level NA;CIViC: NA;MyCancerGenome: not present;CancerHotspot: no;3DHotspot: no	MutationAssessor: NA;SIFT: NA;Polyphen-2: NA	fusion	FUSION	amp				WashU	NA	-1												62					66.0			14	25	GBM	St. Joseph's Hospital (AZ)	323.0	-24134.0	0.0			19232665943	1:DEAD WITH TUMOR	Not Hispanic Or Latino	2011-04-01
		Glioblastoma Multiforme (TCGA, PanCancer Atlas)	TCGA-06-2565-01	Glioblastoma	Glioblastoma Multiforme	SEC61G-EGFR	OncoKB: Unknown, level NA;CIViC: NA;MyCancerGenome: not present;CancerHotspot: no;3DHotspot: no	MutationAssessor: NA;SIFT: NA;Polyphen-2: NA	fusion	FUSION	amp				WashU	NA	-1												44					59.0			8	-21	GBM	Henry Ford Hospital	207.0	-21559.0	0.0			16635434132	1:DEAD WITH TUMOR	Not Hispanic Or Latino	3/22/10
		Glioblastoma Multiforme (TCGA, PanCancer Atlas)	TCGA-06-0211-01	Glioblastoma	Glioblastoma Multiforme	SEC61G-EGFR	OncoKB: Unknown, level NA;CIViC: NA;MyCancerGenome: not present;CancerHotspot: no;3DHotspot: no	MutationAssessor: NA;SIFT: NA;Polyphen-2: NA	fusion	FUSION	amp				WashU	NA	-1												55								9	-7	GBM	Henry Ford Hospital						1.18355e+16	1:DEAD WITH TUMOR
[truncated: 77 more columns]

## Sheet: Table S7
	Table S7. DEGs of U87 cells treated with CCA-1.1 compare to control.
	No	gene_id	Desc	log2FC	p.value
	1	XM_047416930.1	eukaryotic translation termination factor 1 (ETF1), transcript variant X1, mRNA	10.0819	2.96029e-06
	2	NM_001391903.1	eukaryotic translation initiation factor 4 gamma 3 (EIF4G3), transcript variant 16, mRNA	9.94681	1.06203e-06
	3	XM_017028909.1	ceramide kinase (CERK), transcript variant X2, mRNA	9.63946	1.82245e-06
	4	XM_005274121.5	SCY1 like pseudokinase 1 (SCYL1), transcript variant X4, mRNA	9.33306	1.10464e-05
	5	XM_011512041.3	alkylglycerone phosphate synthase (AGPS), transcript variant X1, mRNA	9.31299	3.23566e-06
	6	XM_006722609.4	APC regulator of WNT signaling pathway 2 (APC2), transcript variant X5, mRNA	9.17524	4.12402e-06
	7	XM_017022868.2	CCCTC-binding factor (CTCF), transcript variant X1, mRNA	9.13006	1.57549e-05
	8	XM_005262368.5	dedicator of cytokinesis 11 (DOCK11), transcript variant X1, mRNA	9.10693	1.64508e-05
	9	NM_001377239.1	aryl-hydrocarbon receptor repressor (AHRR), transcript variant 2, mRNA	9.05651	5.09886e-06
	10	NM_001365048.1	adenosine deaminase RNA specific (ADAR), transcript variant 9, mRNA	8.998	5.64984e-06
	11	XM_047417864.1	OTU deubiquitinase with linear linkage specificity (OTULIN), transcript variant X3, mRNA	8.97901	5.83126e-06
	12	NM_001367719.1	La ribonucleoprotein 1, translational regulator (LARP1), transcript variant 9, mRNA	8.95331	6.086e-06
	13	NM_001346900.2	epidermal growth factor receptor (EGFR), transcript variant 8, mRNA	8.83688	1.03412e-05
	14	NM_001567.4	inositol polyphosphate phosphatase like 1 (INPPL1), mRNA	8.8031	2.79796e-05
	15	XM_011521003.3	WNK lysine deficient protein kinase 1 (WNK1), transcript variant X10, mRNA	8.79589	8.04291e-06
	16	NM_001321858.2	ubiquitin specific peptidase 7 (USP7), transcript variant 4, mRNA	8.79227	8.09147e-06
	17	NR_169281.1	mitogen-activated protein kinase kinase kinase kinase 4 (MAP4K4), transcript variant 34, non-coding RNA	8.75556	8.65363e-06
	18	NM_001375459.1	LIM domain containing preferred translocation partner in lipoma (LPP), transcript variant 9, mRNA	8.67134	1.00183e-05
	19	XM_017015897.2	jumonji domain containing 1C (JMJD1C), transcript variant X3, mRNA	8.57771	4.14289e-05
	20	XM_011525376.2	ubiquitin specific peptidase 32 (USP32), transcript variant X6, mRNA	8.54366	1.25582e-05
	21	NM_001321960.2	N-acylsphingosine amidohydrolase 2B (ASAH2B), transcript variant 5, mRNA	8.53068	1.2832e-05
	22	XM_017015357.2	protein phosphatase 1 regulatory subunit 26 (PPP1R26), transcript variant X22, mRNA	8.52633	1.29251e-05
	23	NM_001384421.1	LSM14A mRNA processing body assembly factor (LSM14A), transcript variant 4, mRNA	8.51759	1.31142e-05
	24	XM_011525265.4	gametogenetin binding protein 2 (GGNBP2), transcript variant X2, mRNA	8.50879	1.33071e-05
	25	XM_047428574.1	ELKS/RAB6-interacting/CAST family member 1 (ERC1), transcript variant X32, mRNA	8.47757	1.40145e-05
	26	XM_024449463.2	AHNAK nucleoprotein 2 (AHNAK2), transcript variant X1, mRNA	8.47306	1.41198e-05
	27	NM_001821.4	CHM like Rab escort protein (CHML), transcript variant 3, mRNA	8.45027	1.47753e-05
	28	NM_001370424.1	A-kinase anchoring protein 1 (AKAP1), transcript variant 5, mRNA; nuclear gene for mitochondrial product	8.42243	1.54739e-05
	29	NM_001317342.2	chromosome 6 open reading frame 120 (C6orf120), transcript variant 2, mRNA	8.37481	1.68794e-05
	30	NM_001386870.1	phosphatidylinositol-4-phosphate 3-kinase catalytic subunit type 2 alpha (PIK3C2A), transcript variant 4, mRNA	8.3504	1.75774e-05
	31	XM_005265598.6	solute carrier family 4 member 7 (SLC4A7), transcript variant X7, mRNA	8.3504	6.16921e-05
	32	XM_011530353.3	transcription factor 20 (TCF20), transcript variant X4, mRNA	8.32557	1.83162e-05
	33	XM_006721061.5	protein phosphatase 4 catalytic subunit (PPP4C), transcript variant X1, mRNA	8.31552	1.86238e-05
	34	NM_001031812.4	casein kinase 1 gamma 3 (CSNK1G3), transcript variant 2, mRNA	8.29007	1.94251e-05
	35	XM_006716618.4	fer-1 like family member 6 (FER1L6), transcript variant X2, mRNA	8.28493	1.97591e-05
	36	NM_001006657.2	WD repeat domain 35 (WDR35), transcript variant 1, mRNA	8.27459	2.01011e-05
	37	XM_047442636.1	mediator complex subunit 14 (MED14), transcript variant X1, mRNA	8.26939	2.02752e-05
	38	NM_001076785.3	solute carrier family 7 member 6 (SLC7A6), transcript variant 1, mRNA	8.26417	2.04514e-05
	39	XM_047439724.1	zinc finger protein 264 (ZNF264), transcript variant X1, mRNA	8.25893	2.06297e-05
	40	NM_001394095.1	Ras association domain family member 8 (RASSF8), transcript variant 6, mRNA	8.23246	2.15547e-05
	41	XM_011544456.3	DDHD domain containing 2 (DDHD2), transcript variant X2, mRNA	8.22979	2.99097e-05
	42	XM_017009231.3	FER tyrosine kinase (FER), transcript variant X5, mRNA	8.21634	2.21376e-05
	43	XM_017027281.2	KxDL motif containing 1 (KXD1), transcript variant X3, mRNA	8.21634	2.21376e-05
	44	XM_047429983.1	chromosome 13 open reading frame 46 (C13orf46), transcript variant X3, mRNA	8.21634	2.21376e-05
	45	XM_011511058.4	high density lipoprotein binding protein (HDLBP), transcript variant X8, mRNA	8.20549	2.25385e-05
	46	NM_017782.5	transcription activation suppressor family member 2 (TASOR2), transcript variant 1, mRNA	8.20004	2.27427e-05
	47	XM_047425218.1	WASH complex subunit 2A (WASHC2A), transcript variant X24, mRNA	8.19456	2.29495e-05
	48	XM_006718725.4	tankyrase 1 binding protein 1 (TNKS1BP1), transcript variant X1, mRNA	8.18355	2.35859e-05
	49	NM_001142275.1	NIPA magnesium transporter 1 (NIPA1), transcript variant 2, mRNA	8.16687	8.49668e-05
	50	NM_001167671.3	LIM domain containing preferred translocation partner in lipoma (LPP), transcript variant 2, mRNA	8.15	2.49344e-05
	51	XM_047425998.1	discs large MAGUK scaffold protein 5 (DLG5), transcript variant X6, mRNA	8.11565	9.24436e-05
	52	NM_003298.5	nuclear receptor subfamily 2 group C member 2 (NR2C2), transcript variant 1, mRNA	8.10401	9.42288e-05
	53	XM_047421266.1	ADP ribosylation factor guanine nucleotide exchange factor 1 (ARFGEF1), transcript variant X5, mRNA	8.04439	2.99868e-05
	54	XR_245681.5	mutL homolog 3 (MLH3), transcript variant X1, misc_RNA	8.02601	3.09122e-05
	55	XM_047429589.1	solute carrier family 38 member 1 (SLC38A1), transcript variant X16, mRNA	8.01983	3.12294e-05
	56	NM_001017395.5	transmembrane and coiled-coil domain family 1 (TMCC1), transcript variant 1, mRNA	8.01363	3.15513e-05
	57	XM_047421022.1	diacylglycerol kinase iota (DGKI), transcript variant X3, mRNA	8.00739	3.18778e-05
	58	NM_001297620.2	heterogeneous nuclear ribonucleoprotein R (HNRNPR), transcript variant 5, mRNA	8.00113	3.2209e-05
	59	XM_047443718.1	Myb like, SWIRM and MPN domains 1 (MYSM1), transcript variant X6, mRNA	8.00113	3.2209e-05
	60	XM_011539495.2	membrane associated ring-CH-type finger 8 (MARCHF8), transcript variant X8, mRNA	8.00113	0.00011269
	61	NM_001304345.2	ermin (ERMN), transcript variant 4, mRNA	7.99485	3.2545e-05
	62	XM_047443751.1	EH domain binding protein 1 (EHBP1), transcript variant X11, mRNA	7.99485	3.2545e-05
	63	NM_001122956.2	drebrin like (DBNL), transcript variant 3, mRNA	7.96943	3.43004e-05
	64	XM_005250823.1	eukaryotic translation elongation factor 1 delta (EEF1D), transcript variant X14, mRNA	7.96943	3.43004e-05
	65	XM_011511347.3	pyruvate dehydrogenase kinase 1 (PDK1), transcript variant X25, mRNA	7.963	3.46672e-05
	66	XM_017023139.3	copine 7 (CPNE7), transcript variant X2, mRNA	7.963	3.46672e-05
	67	NM_001376372.1	CUGBP Elav-like family member 1 (CELF1), transcript variant 10, mRNA	7.95006	3.54174e-05
	68	XM_047449788.1	EvC ciliary complex subunit 1 (EVC), transcript variant X20, mRNA	7.94355	3.5801e-05
	69	NM_001388045.1	replication initiator 1 (REPIN1), transcript variant 16, mRNA	7.937	3.61904e-05
	70	NM_001364745.2	PTOV1 extended AT-hook containing adaptor protein (PTOV1), transcript variant 5, mRNA	7.9172	3.73946e-05
	71	NM_001393527.1	microtubule associated serine/threonine kinase family member 4 (MAST4), transcript variant 11, mRNA	7.88357	3.95289e-05
	72	XM_047420894.1	CD46 molecule (CD46), transcript variant X3, mRNA	7.88357	3.95289e-05
	73	XM_047447628.1	epithelial cell transforming 2 (ECT2), transcript variant X23, mRNA	7.88357	0.000138128
	74	XM_006720865.3	pyridoxal dependent decarboxylase domain containing 1 (PDXDC1), transcript variant X4, mRNA	7.87674	3.9976e-05
	75	NM_001347665.1	activin A receptor type 1 (ACVR1), transcript variant 5, mRNA	7.863	4.08915e-05
	76	NM_001322883.2	actin binding LIM protein 1 (ABLIM1), transcript variant 6, mRNA	7.85608	4.18365e-05
	77	NR_146747.2	arginyl-tRNA synthetase 2, mitochondrial (RARS2), transcript variant 20, non-coding RNA	7.84913	4.23205e-05
	78	XM_047427930.1	Rho GTPase activating protein 32 (ARHGAP32), transcript variant X8, mRNA	7.84215	4.28122e-05
	79	NM_005163.2	AKT serine/threonine kinase 1 (AKT1), transcript variant 1, mRNA	7.84215	0.000149525
	80	NM_001377283.1	macrophage immunometabolism regulator (MACIR), transcript variant 4, mRNA	7.83512	4.3312e-05
	81	XM_047426737.1	teneurin transmembrane protein 4 (TENM4), transcript variant X3, mRNA	7.83512	4.3312e-05
	82	XM_047445593.1	spectrin beta, non-erythrocytic 1 (SPTBN1), transcript variant X8, mRNA	7.83512	4.3312e-05
	83	XM_047427214.1	protein phosphatase 6 regulatory subunit 3 (PPP6R3), transcript variant X16, mRNA	7.82807	4.38199e-05
	84	XM_047436111.1	tripartite motif containing 37 (TRIM37), transcript variant X15, mRNA	7.82807	4.38199e-05
	85	NM_001374736.1	dystonin (DST), transcript variant 4, mRNA	7.82098	4.43362e-05
	86	NM_005509.6	Dmx like 1 (DMXL1), transcript variant 2, mRNA	7.82098	4.43362e-05
	87	NM_001375465.1	LIM domain containing preferred translocation partner in lipoma (LPP), transcript variant 13, mRNA	7.81386	4.48609e-05
	88	NM_000208.4	insulin receptor (INSR), transcript variant 1, mRNA	7.7995	4.59366e-05
	89	NM_147781.4	cathepsin B (CTSB), transcript variant 3, mRNA	7.79227	4.6488e-05
	90	NM_001270697.1	Rho GTPase activating protein 12 (ARHGAP12), transcript variant 4, mRNA	7.785	4.70486e-05
	91	NM_020923.3	zinc finger DBF-type containing 2 (ZDBF2), transcript variant 1, mRNA	7.785	4.70486e-05
	92	XM_017025107.2	gametogenetin binding protein 2 (GGNBP2), transcript variant X3, mRNA	7.785	4.70486e-05
	93	NM_001272000.2	dedicator of cytokinesis 7 (DOCK7), transcript variant 3, mRNA	7.76298	4.8788e-05
	94	NM_001308339.2	DENN domain containing 5B (DENND5B), transcript variant 2, mRNA	7.75556	4.93877e-05
	95	NM_001378881.1	zinc finger protein 778 (ZNF778), transcript variant 4, mRNA	7.7481	4.99977e-05
	96	NM_001384954.1	NLR family CARD domain containing 5 (NLRC5), transcript variant 7, mRNA	7.7481	4.99977e-05
	97	XM_017002552.3	transcription termination factor 2 (TTF2), transcript variant X3, mRNA	7.7481	4.99977e-05
	98	NM_001372009.1	ATPase phospholipid transporting 8B2 (ATP8B2), transcript variant 1, mRNA	7.7255	5.25455e-05
	99	NM_001376337.1	zinc finger CCCH-type containing 11A (ZC3H11A), transcript variant 13, mRNA	7.7255	5.25455e-05
	100	NM_001376351.1	zinc finger CCCH-type containing 11A (ZC3H11A), transcript variant 27, mRNA	7.7255	5.25455e-05
	101	XM_047450035.1	cyclin G associated kinase (GAK), transcript variant X46, mRNA	7.7255	7.21952e-05
	102	XM_047436920.1	nuclear speckle splicing regulatory protein 1 (NSRP1), transcript variant X6, mRNA	7.71789	5.32106e-05
	103	NM_001270661.2	membrane associated ring-CH-type finger 6 (MARCHF6), transcript variant 3, mRNA	7.71023	5.38875e-05
	104	NR_165101.1	B-TFIID TATA-box binding protein associated factor 1 (BTAF1), transcript variant 13, non-coding RNA	7.71023	5.38875e-05
	105	XM_011532224.3	FHF complex subunit HOOK interacting protein 1A (FHIP1A), transcript variant X7, mRNA	7.70254	5.45764e-05
	106	XM_011520998.3	WNK lysine deficient protein kinase 1 (WNK1), transcript variant X2, mRNA	7.6948	5.52777e-05
	107	XM_024450940.2	PHD finger protein 23 (PHF23), transcript variant X5, mRNA	7.6948	5.52777e-05
	108	XM_047442790.1	uncharacterized LOC389831 (LOC389831), transcript variant X3, mRNA	7.6948	5.52777e-05
	109	XM_047423865.1	DDB1 and CUL4 associated factor 10 (DCAF10), transcript variant X5, mRNA	7.67134	5.74582e-05
	110	XM_011519949.3	anoctamin 5 (ANO5), transcript variant X5, mRNA	7.66344	5.82117e-05
	111	XM_011517232.4	fer-1 like family member 6 (FER1L6), transcript variant X3, mRNA	7.65549	5.8979e-05
	112	XM_047423665.1	zinc finger protein 462 (ZNF462), transcript variant X10, mRNA	7.65549	5.8979e-05
	113	XM_047450138.1	microtubule associated serine/threonine kinase 2 (MAST2), transcript variant X23, mRNA	7.6475	5.97604e-05
	114	XM_047421081.1	dedicator of cytokinesis 4 (DOCK4), transcript variant X10, mRNA	7.63946	6.05563e-05
	115	XM_047435600.1	bromodomain PHD finger transcription factor (BPTF), transcript variant X16, mRNA	7.63946	6.05563e-05
	116	NM_001352323.2	La ribonucleoprotein 4 (LARP4), transcript variant 27, mRNA	7.63138	6.13671e-05
	117	XM_006719606.3	N-alpha-acetyltransferase 25, NatB auxiliary subunit (NAA25), transcript variant X2, mRNA	7.63138	6.13671e-05
	118	XM_006721564.3	zinc finger and BTB domain containing 4 (ZBTB4), transcript variant X1, mRNA	7.63138	6.13671e-05
	119	NM_001134477.3	poly(A)-specific ribonuclease (PARN), transcript variant 2, mRNA	7.62325	6.2193e-05
	120	NM_001322892.2	actin binding LIM protein 1 (ABLIM1), transcript variant 15, mRNA	7.62325	6.2193e-05
	121	XM_047448113.1	LIM domain containing preferred translocation partner in lipoma (LPP), transcript variant X18, mRNA	7.61508	6.30345e-05
	122	XM_011526394.4	heterogeneous nuclear ribonucleoprotein U like 1 (HNRNPUL1), transcript variant X9, mRNA	7.60686	6.3892e-05
	123	XM_024450526.1	gap junction protein gamma 1 (GJC1), transcript variant X5, mRNA	7.60686	6.3892e-05
	124	XM_047429826.1	neuron navigator 3 (NAV3), transcript variant X25, mRNA	7.60686	6.3892e-05
	125	NM_015693.4	inturned planar cell polarity protein (INTU), mRNA	7.59859	6.47657e-05
	126	XM_047442279.1	shroom family member 4 (SHROOM4), transcript variant X7, mRNA	7.59859	6.47657e-05
	127	XM_005272750.2	COBW domain containing 5 (CBWD5), transcript variant X1, mRNA	7.59027	6.56562e-05
	128	NM_001370231.1	kazrin, periplakin interacting protein (KAZN), transcript variant H, mRNA	7.58749	6.07298e-05
	129	XM_047442991.1	mitogen-activated protein kinase kinase kinase 2 (MAP3K2), transcript variant X3, mRNA	7.58191	6.7489e-05
	130	NM_001252406.3	zinc finger and BTB domain containing 7B (ZBTB7B), transcript variant 3, mRNA	7.5735	6.84322e-05
	131	XM_047444736.1	pyruvate dehydrogenase kinase 1 (PDK1), transcript variant X27, mRNA	7.5735	6.84322e-05
	132	XM_047416272.1	KIAA1109 (KIAA1109), transcript variant X32, mRNA	7.56504	6.93938e-05
	133	NM_001374440.1	dymeclin (DYM), transcript variant 21, mRNA	7.55652	7.03743e-05
	134	NM_015113.4	zinc finger ZZ-type and EF-hand domain containing 1 (ZZEF1), mRNA	7.55652	7.03743e-05
	135	XM_047435888.1	acetyl-CoA carboxylase alpha (ACACA), transcript variant X13, mRNA	7.55652	7.03743e-05
	136	NM_001352310.2	La ribonucleoprotein 4 (LARP4), transcript variant 14, mRNA	7.55652	0.000244909
	137	XR_007065305.1	ATPase H+ transporting V0 subunit a1 (ATP6V0A1), transcript variant X4, misc_RNA	7.54796	7.13742e-05
	138	NM_001286457.2	ubiquitin specific peptidase 7 (USP7), transcript variant 2, mRNA	7.52197	7.44954e-05
	139	NR_164762.1	calpain 7 (CAPN7), transcript variant 9, non-coding RNA	7.52197	7.44954e-05
	140	XM_006712193.4	striated muscle enriched protein kinase (SPEG), transcript variant X18, mRNA	7.52197	7.44954e-05
	141	NM_001352501.2	RCC1 and BTB domain containing protein 1 (RCBTB1), transcript variant 3, mRNA	7.50437	7.66826e-05
	142	NM_001376614.1	MAP kinase activating death domain (MADD), transcript variant 48, mRNA	7.50437	7.66826e-05
	143	XM_047429206.1	phosphatidylinositol transfer protein membrane associated 2 (PITPNM2), transcript variant X9, mRNA	7.50437	7.66826e-05
	144	XM_047446104.1	alkylglycerone phosphate synthase (AGPS), transcript variant X2, mRNA	7.50437	7.66826e-05
	145	NM_001025242.2	interleukin 1 receptor associated kinase 1 (IRAK1), transcript variant 2, mRNA	7.50437	0.000266678
	146	XM_047437225.1	helicase with zinc finger (HELZ), transcript variant X5, mRNA	7.49549	7.78098e-05
	147	XM_047441553.1	MICAL like 1 (MICALL1), transcript variant X7, mRNA	7.48656	7.89603e-05
	148	XM_005262937.5	GPRIN family member 3 (GPRIN3), transcript variant X1, mRNA	7.47757	8.01345e-05
	149	XM_047422803.1	ring finger protein 38 (RNF38), transcript variant X15, mRNA	7.47757	8.01345e-05
	150	NM_001376120.1	zinc finger and BTB domain containing 38 (ZBTB38), transcript variant 12, mRNA	7.46853	8.13332e-05
	151	XM_047428576.1	ELKS/RAB6-interacting/CAST family member 1 (ERC1), transcript variant X35, mRNA	7.46853	8.13332e-05
	152	XM_047430249.1	poly(A) specific ribonuclease subunit PAN3 (PAN3), transcript variant X3, mRNA	7.46853	8.13332e-05
	153	XM_047449855.1	WD repeat and FYVE domain containing 3 (WDFY3), transcript variant X21, mRNA	7.46853	8.13332e-05
	154	NM_001178094.2	branched chain amino acid transaminase 1 (BCAT1), transcript variant 5, mRNA	7.45943	8.2557e-05
	155	NM_015029.3	POP1 homolog, ribonuclease P/MRP subunit (POP1), transcript variant 3, mRNA	7.45943	8.2557e-05
	156	XM_011512141.3	SEC14 and spectrin domain containing 1 (SESTD1), transcript variant X3, mRNA	7.45943	8.2557e-05
	157	XM_011518148.3	structural maintenance of chromosomes 2 (SMC2), transcript variant X3, mRNA	7.45943	8.2557e-05
	158	NM_001395677.1	dicer 1, ribonuclease III (DICER1), transcript variant 6, mRNA	7.45027	8.38066e-05
	159	XM_011545583.4	zinc finger protein X-linked (ZFX), transcript variant X18, mRNA	7.45027	8.38066e-05
	160	XM_047428152.1	bromodomain adjacent to zinc finger domain 2A (BAZ2A), transcript variant X14, mRNA	7.45027	8.38066e-05
	161	XM_047445101.1	lysine demethylase 3A (KDM3A), transcript variant X1, mRNA	7.45027	8.38066e-05
	162	NM_001349245.1	trafficking kinesin protein 1 (TRAK1), transcript variant 6, mRNA	7.44105	8.50826e-05
	163	NR_169817.1	pleckstrin homology domain containing A5 (PLEKHA5), transcript variant 58, non-coding RNA	7.43177	8.63859e-05
	164	XM_005272546.4	NIPA magnesium transporter 2 (NIPA2), transcript variant X1, mRNA	7.43177	8.63859e-05
	165	XM_047445625.1	TIA1 cytotoxic granule associated RNA binding protein (TIA1), transcript variant X2, mRNA	7.43177	8.63859e-05
	166	NM_001351577.1	outer dense fiber of sperm tails 2 (ODF2), transcript variant 12, mRNA	7.42243	8.90771e-05
	167	XM_024449037.2	coiled-coil domain containing 91 (CCDC91), transcript variant X16, mRNA	7.42243	8.90771e-05
	168	XM_047416031.1	WD repeat domain 19 (WDR19), transcript variant X4, mRNA	7.42243	8.90771e-05
	169	XR_007061146.1	uncharacterized LOC101928953 (LOC101928953), transcript variant X1, ncRNA	7.42243	8.90771e-05
	170	XM_006716621.4	TATA-box binding protein associated factor 2 (TAF2), transcript variant X1, mRNA	7.42243	0.00030939
	171	XM_005245499.3	ER degradation enhancing alpha-mannosidase like protein 3 (EDEM3), transcript variant X1, mRNA	7.41303	9.04666e-05
	172	NM_178009.5	diacylglycerol kinase eta (DGKH), transcript variant 2, mRNA	7.41303	0.000314174
	173	XM_024451823.2	deoxynucleotidyltransferase terminal interacting protein 1 (DNTTIP1), transcript variant X1, mRNA	7.40357	9.18864e-05
	174	XM_024452988.2	methyl-CpG binding domain protein 5 (MBD5), transcript variant X19, mRNA	7.40357	9.18864e-05
	175	XM_047447484.1	tetratricopeptide repeat domain 14 (TTC14), transcript variant X2, mRNA	7.40357	9.18864e-05
	176	NM_022071.4	SH2 domain containing 4A (SH2D4A), transcript variant 1, mRNA	7.40357	0.000319061
	177	NM_001351163.2	ubiquitin specific peptidase 15 (USP15), transcript variant 8, mRNA	7.39405	9.33375e-05
	178	XM_011542844.4	ATM serine/threonine kinase (ATM), transcript variant X12, mRNA	7.39405	9.33375e-05
	179	XM_047448520.1	CDV3 homolog (CDV3), transcript variant X5, mRNA	7.39405	9.33375e-05
	180	XR_007066558.1	long intergenic non-protein coding RNA 2804 (LINC02804), transcript variant X9, ncRNA	7.39405	9.33375e-05
	181	NM_001320740.1	family with sequence similarity 107 member B (FAM107B), transcript variant 16, mRNA	7.38446	9.48206e-05
	182	NM_001374846.1	N-myc downstream regulated 1 (NDRG1), transcript variant 7, mRNA	7.37481	9.63368e-05
	183	XM_047436596.1	SPT6 homolog, histone chaperone and transcription elongation factor (SUPT6H), transcript variant X2, mRNA	7.37481	9.63368e-05
	184	XM_047444443.1	NGFI-A binding protein 1 (NAB1), transcript variant X2, mRNA	7.37481	9.63368e-05
	185	NM_001136258.2	sphingomyelin synthase 2 (SGMS2), transcript variant 3, mRNA	7.3651	9.78869e-05
	186	NM_001354287.2	signal induced proliferation associated 1 like 1 (SIPA1L1), transcript variant 7, mRNA	7.3651	9.78869e-05
	187	XM_047419579.1	A-kinase anchoring protein 12 (AKAP12), transcript variant X2, mRNA	7.3651	9.78869e-05
	188	NM_001376359.1	zinc finger CCCH-type containing 11A (ZC3H11A), transcript variant 35, mRNA	7.35924	6.12192e-05
	189	XM_011536426.2	suppressor of cytokine signaling 4 (SOCS4), transcript variant X2, mRNA	7.35532	9.94719e-05
	190	XM_047432558.1	myosin IXA (MYO9A), transcript variant X21, mRNA	7.35532	9.94719e-05
	191	NM_001353975.2	STAM binding protein (STAMBP), transcript variant 12, mRNA	7.34052	0.000141025
	192	XM_017013821.2	solute carrier family 52 member 2 (SLC52A2), transcript variant X5, mRNA	7.33555	0.000102751
	193	XM_017022132.3	formin 1 (FMN1), transcript variant X10, mRNA	7.33555	0.000356428
	194	NM_001375738.1	abl interactor 2 (ABI2), transcript variant 72, mRNA	7.32891	9.54044e-05
	195	XM_006712824.5	period circadian regulator 2 (PER2), transcript variant X1, mRNA	7.32557	0.000104447
	196	XM_011516589.4	tripartite motif containing 56 (TRIM56), transcript variant X1, mRNA	7.32557	0.000104447
	197	XM_047416161.1	Rho GTPase activating protein 10 (ARHGAP10), transcript variant X4, mRNA	7.32557	0.000104447
	198	NM_001206999.2	citron rho-interacting serine/threonine kinase (CIT), transcript variant 1, mRNA	7.31552	0.000106182
	199	XM_047441040.1	synaptojanin 1 (SYNJ1), transcript variant X10, mRNA	7.31552	0.000106182
	200	XM_017017149.2	HPS5 biogenesis of lysosomal organelles complex 2 subunit 2 (HPS5), transcript variant X4, mRNA	7.30539	0.000107958
	201	NR_148390.2	transmembrane and ubiquitin like domain containing 2 (TMUB2), transcript variant 26, non-coding RNA	7.2952	0.00038056
	202	NR_073103.2	integrin subunit alpha 2 (ITGA2), transcript variant 2, non-coding RNA	7.28493	0.000111636
	203	XM_047417865.1	semaphorin 5A (SEMA5A), transcript variant X5, mRNA	7.28493	0.000111636
	204	XM_047435455.1	centrosomal protein 350 (CEP350), transcript variant X24, mRNA	7.28493	0.000111636
	205	NM_001370423.1	A-kinase anchoring protein 1 (AKAP1), transcript variant 4, mRNA; nuclear gene for mitochondrial product	7.27459	0.00011354
	206	NM_001395199.1	zinc finger and BTB domain containing 37 (ZBTB37), transcript variant 5, mRNA	7.26417	0.00011549
	207	NM_020718.4	ubiquitin specific peptidase 31 (USP31), transcript variant 1, mRNA	7.26417	0.00011549
	208	NM_203387.3	ribonuclease/angiogenin inhibitor 1 (RNH1), transcript variant 6, mRNA	7.26417	0.00011549
	209	XM_017004627.3	REL proto-oncogene, NF-kB subunit (REL), transcript variant X1, mRNA	7.26417	0.00011549
	210	XM_047418488.1	TGF-beta activated kinase 1 (MAP3K7) binding protein 2 (TAB2), transcript variant X4, mRNA	7.26417	0.00011549
	211	XM_047432269.1	TBC1 domain family member 2B (TBC1D2B), transcript variant X4, mRNA	7.26417	0.00011549
	212	XM_047444591.1	intersectin 2 (ITSN2), transcript variant X15, mRNA	7.26417	0.00011549
	213	XM_047447384.1	monoglyceride lipase (MGLL), transcript variant X3, mRNA	7.26417	0.00011549
	214	XM_047449149.1	bassoon presynaptic cytomatrix protein (BSN), transcript variant X1, mRNA	7.26417	0.00011549
	215	XR_938852.2	uncharacterized LOC105377265 (LOC105377265), transcript variant X1, ncRNA	7.26417	0.00011549
	216	NM_014716.4	ArfGAP with coiled-coil, ankyrin repeat and PH domains 1 (ACAP1), mRNA	7.25368	0.000117487
	217	XM_017007624.3	family with sequence similarity 13 member A (FAM13A), transcript variant X5, mRNA	7.25368	0.000117487
	218	XM_017013796.2	thyroglobulin (TG), transcript variant X6, mRNA	7.25368	0.000117487
	219	XM_047415957.1	NEDD4 binding protein 2 (N4BP2), transcript variant X9, mRNA	7.25368	0.000117487
	220	XM_047420976.1	trinucleotide repeat containing 18 (TNRC18), transcript variant X2, mRNA	7.25368	0.000117487
	221	XM_047426720.1	KIAA1549 like (KIAA1549L), transcript variant X3, mRNA	7.25368	0.000117487
	222	NM_001349315.2	septin 2 (SEPTIN2), transcript variant 31, mRNA	7.24311	0.000121627
	223	NM_001354698.2	SECIS binding protein 2 (SECISBP2), transcript variant 7, mRNA	7.24311	0.000166879
	224	NM_001278309.2	A-kinase anchoring protein 3 (AKAP3), transcript variant 1, mRNA	7.23246	0.000123774
	225	NM_001382675.1	muscleblind like splicing regulator 2 (MBNL2), transcript variant 24, mRNA	7.23246	0.000123774
	226	NR_024174.3	MAPK interacting serine/threonine kinase 1 (MKNK1), transcript variant 4, non-coding RNA	7.23246	0.000123774
	227	XM_011545633.4	phosphatidylinositol specific phospholipase C X domain containing 1 (PLCXD1), transcript variant X2, mRNA	7.23246	0.000123774
	228	XM_024449624.2	zinc finger protein 219 (ZNF219), transcript variant X8, mRNA	7.23246	0.000123774
	229	XM_047419154.1	AT-rich interaction domain 1B (ARID1B), transcript variant X29, mRNA	7.23246	0.000123774
	230	NM_001355037.2	protein kinase AMP-activated catalytic subunit alpha 1 (PRKAA1), transcript variant 8, mRNA	7.22173	0.000125974
	231	NM_001370059.2	ubiquitin associated protein 2 (UBAP2), transcript variant 10, mRNA	7.22173	0.000125974
	232	NM_001385916.1	zinc finger FYVE-type containing 27 (ZFYVE27), transcript variant 44, mRNA	7.22173	0.000125974
	233	XM_017011954.3	STEAP2 metalloreductase (STEAP2), transcript variant X7, mRNA	7.22173	0.000125974
	234	XM_011510130.4	pre-mRNA processing factor 3 (PRPF3), transcript variant X4, mRNA	7.21093	0.000128228
	235	NM_001351369.2	YEATS domain containing 2 (YEATS2), transcript variant 4, mRNA	7.21093	0.000175918
	236	NM_001193514.3	solute carrier family 30 member 6 (SLC30A6), transcript variant 3, mRNA	7.20004	0.000130539
	237	XM_011536923.1	MIS18 binding protein 1 (MIS18BP1), transcript variant X6, mRNA	7.20004	0.000130539
	238	XM_017022443.1	StAR related lipid transfer domain containing 9 (STARD9), transcript variant X14, mRNA	7.20004	0.000130539
	239	XM_047422559.1	phosphatidylinositol-4,5-bisphosphate 3-kinase catalytic subunit delta (PIK3CD), transcript variant X12, mRNA	7.20004	0.000130539
	240	NM_001385017.1	family with sequence similarity 214 member A (FAM214A), transcript variant 8, mRNA	7.18907	0.000132909
	241	XR_943398.4	armadillo like helical domain containing 4 (ARMH4), transcript variant X4, misc_RNA	7.18907	0.000132909
	242	XM_047438365.1	single stranded DNA binding protein 4 (SSBP4), transcript variant X2, mRNA	7.17801	0.000135338
	243	NM_020722.2	capping protein inhibiting regulator of actin dynamics (CRACD), transcript variant 2, mRNA	7.17801	0.000468213
	244	NM_001350945.2	actin related protein 3B (ACTR3B), transcript variant 8, mRNA	7.16687	0.00013783
	245	NM_001376159.1	zinc finger and BTB domain containing 38 (ZBTB38), transcript variant 27, mRNA	7.16687	0.00013783
	246	XM_047434963.1	SET domain containing 1A, histone lysine methyltransferase (SETD1A), transcript variant X6, mRNA	7.16687	0.00013783
	247	XR_007064040.1	MOK protein kinase (MOK), transcript variant X3, misc_RNA	7.16687	0.00013783
	248	XR_001749825.2	uncharacterized LOC102723490 (LOC102723490), transcript variant X2, ncRNA	7.16687	0.000476745
	249	NM_001363828.1	KIAA0100 (KIAA0100), transcript variant 6, mRNA	7.15564	0.000140387
	250	NM_001365630.1	cytoplasmic linker associated protein 2 (CLASP2), transcript variant 6, mRNA	7.15564	0.000140387
	251	XM_047448982.1	polyhomeotic homolog 3 (PHC3), transcript variant X5, mRNA	7.15564	0.000140387
	252	NM_001293627.1	poly(A) polymerase alpha (PAPOLA), transcript variant 4, mRNA	7.15564	0.000485495
	253	NM_001379142.1	SET binding protein 1 (SETBP1), transcript variant 4, mRNA	7.14433	0.000143009
	254	XM_047419585.1	mediator of DNA damage checkpoint 1 (MDC1), transcript variant X11, mRNA	7.14433	0.000143009
	255	XM_047449115.1	Cbl proto-oncogene B (CBLB), transcript variant X13, mRNA	7.14433	0.00049447
	256	NM_015005.3	centrosomal protein 170B (CEP170B), transcript variant 2, mRNA	7.13292	0.000145701
	257	XM_047430579.1	tripeptidyl peptidase 2 (TPP2), transcript variant X3, mRNA	7.13292	0.000503678
	258	XM_047433526.1	ataxin 2 like (ATXN2L), transcript variant X4, mRNA	7.13292	0.000503678
	259	XM_047427062.1	cell adhesion associated, oncogene regulated (CDON), transcript variant X8, mRNA	7.12143	0.000148464
	260	NM_004855.5	phosphatidylinositol glycan anchor biosynthesis class B (PIGB), mRNA	7.12143	0.000513126
	261	XM_047434856.1	ring finger and SPRY domain containing 1 (RSPRY1), transcript variant X10, mRNA	7.12143	0.000513126
	262	NM_001127372.3	zinc finger protein 84 (ZNF84), transcript variant 2, mRNA	7.10984	0.0001513
	263	XM_011522825.2	WW domain containing E3 ubiquitin protein ligase 2 (WWP2), transcript variant X7, mRNA	7.10984	0.0001513
	264	XM_047419153.1	AT-rich interaction domain 1B (ARID1B), transcript variant X28, mRNA	7.10984	0.0001513
	265	XM_047431057.1	EMAP like 5 (EML5), transcript variant X17, mRNA	7.10984	0.0001513
	266	NM_001362519.1	CHM Rab escort protein (CHM), transcript variant 6, mRNA	7.09816	0.000154212
	267	NM_001376349.1	zinc finger CCCH-type containing 11A (ZC3H11A), transcript variant 25, mRNA	7.09816	0.000154212
	268	NM_133335.4	nuclear receptor binding SET domain protein 2 (NSD2), transcript variant 3, mRNA	7.09816	0.000154212
	269	XM_005251367.4	ring finger protein 38 (RNF38), transcript variant X7, mRNA	7.09816	0.000154212
	270	XM_017006226.3	zinc finger protein 621 (ZNF621), transcript variant X5, mRNA	7.09816	0.000154212
	271	XM_047428984.1	histone deacetylase 7 (HDAC7), transcript variant X10, mRNA	7.09816	0.000154212
	272	NM_005777.3	RNA binding motif protein 6 (RBM6), transcript variant 1, mRNA	7.09816	0.000532776
	273	XM_011540103.3	bone morphogenetic protein receptor type 1A (BMPR1A), transcript variant X3, mRNA	7.09816	0.000532776
	274	XM_047433452.1	period circadian regulator 3 (PER3), transcript variant X24, mRNA	7.09816	0.000532776
	275	XM_011514870.3	zinc finger with KRAB and SCAN domains 8 (ZKSCAN8), transcript variant X1, mRNA	7.08638	0.000157202
	276	XM_047424147.1	Ral GEF with PH domain and SH3 binding motif 1 (RALGPS1), transcript variant X37, mRNA	7.08638	0.000157202
	277	NM_001112.4	adenosine deaminase RNA specific B1 (ADARB1), transcript variant 1, mRNA	7.07451	0.000160274
	278	NM_001206729.2	AKT serine/threonine kinase 3 (AKT3), transcript variant 3, mRNA	7.07451	0.000160274
	279	NM_001251905.2	adaptor protein, phosphotyrosine interacting with PH domain and leucine zipper 2 (APPL2), transcript variant 3, mRNA	7.07451	0.000160274
	280	NM_001322896.2	actin binding LIM protein 1 (ABLIM1), transcript variant 19, mRNA	7.07451	0.000160274
	281	NM_001384443.1	polypeptide N-acetylgalactosaminyltransferase 1 (GALNT1), transcript variant 7, mRNA	7.07451	0.000160274
	282	XM_006719292.5	MLX interacting protein (MLXIP), transcript variant X3, mRNA	7.07451	0.000160274
	283	XM_047445766.1	exportin 1 (XPO1), transcript variant X13, mRNA	7.07451	0.000160274
	284	XM_047416439.1	clock circadian regulator (CLOCK), transcript variant X14, mRNA	7.06254	0.000163431
	285	XM_005255318.2	NODAL modulator 3 (NOMO3), transcript variant X1, mRNA	7.06254	0.000564268
	286	XM_047443601.1	E2F transcription factor 6 (E2F6), transcript variant X1, mRNA	7.06254	0.000564268
	287	NM_001286554.2	ubiquitin specific peptidase 49 (USP49), transcript variant 1, mRNA	7.05046	0.000166674
	288	XM_017013593.3	oxidation resistance 1 (OXR1), transcript variant X6, mRNA	7.05046	0.000166674
	289	XM_047447851.1	zinc finger and BTB domain containing 38 (ZBTB38), transcript variant X10, mRNA	7.05046	0.000166674
	290	NM_001349126.2	natural killer cell triggering receptor (NKTR), transcript variant 5, mRNA	7.03829	0.000173435
	291	NM_001382670.1	muscleblind like splicing regulator 2 (MBNL2), transcript variant 19, mRNA	7.03829	0.000173435
	292	XM_017003273.3	oxysterol binding protein like 6 (OSBPL6), transcript variant X36, mRNA	7.03829	0.000173435
	293	XM_024454106.2	OCIA domain containing 1 (OCIAD1), transcript variant X4, mRNA	7.03829	0.000173435
	294	NM_001375775.1	transcription factor Dp-2 (TFDP2), transcript variant 10, mRNA	7.02601	0.000176959
	295	NR_170180.1	ADIRF antisense RNA 1 (ADIRF-AS1), transcript variant 4, long non-coding RNA	7.02601	0.000176959
	296	XM_024454344.2	chromodomain helicase DNA binding protein 1 (CHD1), transcript variant X1, mRNA	7.02601	0.000176959
	297	XM_047437726.1	RAB27B, member RAS oncogene family (RAB27B), transcript variant X3, mRNA	7.02601	0.000176959
	298	NM_001385474.1	NBPF member 11 (NBPF11), transcript variant 11, mRNA	7.02601	0.000610432
	299	NM_001282790.2	pumilio RNA binding family member 2 (PUM2), transcript variant 3, mRNA	7.01363	0.000180584
	300	NM_001352603.1	DNA ligase 4 (LIG4), transcript variant 10, mRNA	7.01363	0.000180584
	301	NM_015642.7	zinc finger and BTB domain containing 20 (ZBTB20), transcript variant 2, mRNA	7.01363	0.000180584
	302	XM_024454383.2	ring finger protein 145 (RNF145), transcript variant X1, mRNA	7.01363	0.000180584
	303	XM_047429011.1	two pore segment channel 1 (TPCN1), transcript variant X3, mRNA	7.01363	0.000180584
	304	XM_047447861.1	zinc finger and BTB domain containing 38 (ZBTB38), transcript variant X21, mRNA	7.01363	0.000180584
	305	NM_001364187.1	3-hydroxy-3-methylglutaryl-CoA reductase (HMGCR), transcript variant 3, mRNA	7.00113	0.000184312
	306	NM_001382222.1	transportin 3 (TNPO3), transcript variant 10, mRNA	7.00113	0.000184312
	307	XM_017004352.2	peptidylprolyl isomerase like 3 (PPIL3), transcript variant X3, mRNA	7.00113	0.000184312
	308	XM_047425926.1	pre-mRNA processing factor 18 (PRPF18), transcript variant X4, mRNA	7.00113	0.000184312
	309	XM_047433944.1	trinucleotide repeat containing adaptor 6A (TNRC6A), transcript variant X46, mRNA	7.00113	0.000184312
	310	XM_047448216.1	OPA1 mitochondrial dynamin like GTPase (OPA1), transcript variant X10, mRNA	7.00113	0.000184312
	311	NM_001345975.2	YTH domain containing 2 (YTHDC2), transcript variant 2, mRNA	6.98853	0.000188149
	312	NM_001376346.1	zinc finger CCCH-type containing 11A (ZC3H11A), transcript variant 22, mRNA	6.98853	0.000188149
	313	NM_024010.4	5-methyltetrahydrofolate-homocysteine methyltransferase reductase (MTRR), transcript variant 2, mRNA	6.98853	0.000188149
	314	XM_017029932.2	protein phosphatase 1 regulatory subunit 3F (PPP1R3F), transcript variant X2, mRNA	6.98853	0.000188149
	315	NM_001304384.3	NIMA related kinase 10 (NEK10), transcript variant 4, mRNA	6.97582	0.000192098
	316	NM_001306215.2	zinc finger protein 827 (ZNF827), transcript variant 1, mRNA	6.97582	0.000192098
	317	NM_001348430.2	zinc finger protein 148 (ZNF148), transcript variant 8, mRNA	6.97582	0.000192098
	318	NM_001374828.1	AT-rich interaction domain 1B (ARID1B), transcript variant 3, mRNA	6.97582	0.000192098
	319	NM_001394109.1	RNA binding fox-1 homolog 2 (RBFOX2), transcript variant 20, mRNA	6.97582	0.000192098
	320	NR_132403.1	tRNA isopentenyltransferase 1 (TRIT1), transcript variant 5, non-coding RNA	6.97582	0.000192098
	321	XM_011523571.3	MAPK regulated corepressor interacting protein 1 (MCRIP1), transcript variant X1, mRNA	6.97582	0.000192098
	322	XM_047421931.1	integrator complex subunit 10 (INTS10), transcript variant X5, mRNA	6.97582	0.000192098
	323	XM_047448944.1	TBL1X receptor 1 (TBL1XR1), transcript variant X5, mRNA	6.97582	0.000192098
	324	NM_001301026.2	tight junction protein 1 (TJP1), transcript variant 4, mRNA	6.963	0.000196164
	325	XM_017029793.2	zinc finger protein X-linked (ZFX), transcript variant X17, mRNA	6.963	0.000196164
	326	XM_047427795.1	centrosomal protein 295 (CEP295), transcript variant X18, mRNA	6.963	0.000196164
	327	NR_148042.2	endonuclease V (ENDOV), transcript variant 7, non-coding RNA	6.95006	0.00020035
	328	XM_011523484.3	DEAH-box helicase 38 (DHX38), transcript variant X1, mRNA	6.95006	0.00069012
	329	XR_945052.3	uncharacterized LOC105369816 (LOC105369816), transcript variant X2, ncRNA	6.95006	0.00069012
	330	NM_001362747.2	replication initiator 1 (REPIN1), transcript variant 6, mRNA	6.937	0.000204661
	331	NM_018993.4	Ras and Rab interactor 2 (RIN2), transcript variant 2, mRNA	6.937	0.000204661
	332	NR_172719.1	dicer 1, ribonuclease III (DICER1), transcript variant 35, non-coding RNA	6.937	0.000204661
	333	XM_006722938.4	zinc finger protein 561 (ZNF561), transcript variant X1, mRNA	6.937	0.000204661
	334	XM_011513311.4	solute carrier family 33 member 1 (SLC33A1), transcript variant X1, mRNA	6.937	0.000204661
	335	XM_011523711.3	eukaryotic translation initiation factor 5A (EIF5A), transcript variant X6, mRNA	6.937	0.000204661
	336	XM_047440185.1	PHD finger protein 20 (PHF20), transcript variant X9, mRNA	6.937	0.000204661
	337	NM_001289079.2	DNA cross-link repair 1C (DCLRE1C), transcript variant h, mRNA	6.92383	0.000209103
	338	NM_001352080.2	coiled-coil domain containing 91 (CCDC91), transcript variant 5, mRNA	6.92383	0.000209103
	339	NM_001363742.2	autophagy related 16 like 1 (ATG16L1), transcript variant 6, mRNA	6.92383	0.000209103
	340	NM_001363997.1	calnexin (CANX), transcript variant 7, mRNA	6.92383	0.000209103
	341	NM_001400299.1	ubiquitin specific peptidase 19 (USP19), transcript variant 40, mRNA	6.92383	0.000209103
	342	NR_169290.1	dipeptidyl peptidase 9 (DPP9), transcript variant 39, non-coding RNA	6.92383	0.000209103
	343	XR_001744298.2	uncharacterized LOC107986632 (LOC107986632), transcript variant X2, ncRNA	6.92383	0.000209103
	344	NM_001005408.2	neuralized E3 ubiquitin protein ligase 4 (NEURL4), transcript variant 2, mRNA	6.91053	0.00021368
	345	NM_001303040.2	integrin subunit alpha 10 (ITGA10), transcript variant 2, mRNA	6.91053	0.00021368
	346	NM_001323660.2	zinc finger E-box binding homeobox 1 (ZEB1), transcript variant 27, mRNA	6.91053	0.00021368
	347	NM_144567.5	angel homolog 2 (ANGEL2), transcript variant 1, mRNA	6.91053	0.00021368
	348	NR_104476.2	nuclear mitotic apparatus protein 1 (NUMA1), transcript variant 3, non-coding RNA	6.91053	0.00021368
	349	XM_047439292.1	transcription factor 3 (TCF3), transcript variant X40, mRNA	6.91053	0.00021368
	350	NM_001302378.2	rabenosyn, RAB effector (RBSN), transcript variant 2, mRNA	6.89711	0.000218398
	351	NM_001349082.2	TBC1 domain family member 5 (TBC1D5), transcript variant 12, mRNA	6.89711	0.000218398
	352	NM_001352305.2	La ribonucleoprotein 4 (LARP4), transcript variant 9, mRNA	6.89711	0.000218398
	353	XM_005256070.3	RAN binding protein 10 (RANBP10), transcript variant X1, mRNA	6.89711	0.000218398
	354	XM_011521664.3	3-hydroxyacyl-CoA dehydratase 3 (HACD3), transcript variant X1, mRNA	6.89711	0.000218398
	355	XM_047424281.1	ring finger protein 220 (RNF220), transcript variant X8, mRNA	6.89711	0.000218398
	356	XM_047426001.1	discs large MAGUK scaffold protein 5 (DLG5), transcript variant X10, mRNA	6.89711	0.000218398
	357	XR_930855.3	formin binding protein 4 (FNBP4), transcript variant X8, misc_RNA	6.89711	0.000218398
	358	NM_001323645.2	zinc finger E-box binding homeobox 1 (ZEB1), transcript variant 12, mRNA	6.88357	0.000223262
	359	NM_001378457.1	Dmx like 2 (DMXL2), transcript variant 4, mRNA	6.88357	0.000223262
	360	XM_047430345.1	LIM domain 7 (LMO7), transcript variant X40, mRNA	6.88357	0.000223262
	361	XM_047443532.1	G protein-coupled receptor 155 (GPR155), transcript variant X2, mRNA	6.88357	0.000223262
	362	XM_047434181.1	poly(A)-specific ribonuclease (PARN), transcript variant X1, mRNA	6.87674	0.000312773
	363	XM_047434684.1	activating transcription factor 7 interacting protein 2 (ATF7IP2), transcript variant X2, mRNA	6.87674	0.000312773
	364	NM_001329628.2	CD276 molecule (CD276), transcript variant 3, mRNA	6.86989	0.000228278
	365	NM_001351680.2	nucleolar protein 4 like (NOL4L), transcript variant 3, mRNA	6.86989	0.000228278
	366	NM_001395480.1	pre-mRNA processing factor 40 homolog A (PRPF40A), transcript variant 21, mRNA	6.86989	0.000228278
	367	XM_005251366.4	ring finger protein 38 (RNF38), transcript variant X8, mRNA	6.86989	0.000228278
	368	XM_006710898.5	zyg-11 family member B, cell cycle regulator (ZYG11B), transcript variant X1, mRNA	6.86989	0.000228278
	369	XM_017029798.3	zinc finger protein X-linked (ZFX), transcript variant X40, mRNA	6.86989	0.000228278
	370	XM_006720563.4	nucleolar and spindle associated protein 1 (NUSAP1), transcript variant X11, mRNA	6.86989	0.000785062
	371	NM_001204868.2	syntaxin 16 (STX16), transcript variant 5, mRNA	6.85608	0.000233452
	372	NR_154586.2	zinc finger containing ubiquitin peptidase 1 (ZUP1), transcript variant 4, non-coding RNA	6.85608	0.000233452
	373	XM_017017152.2	HPS5 biogenesis of lysosomal organelles complex 2 subunit 2 (HPS5), transcript variant X9, mRNA	6.85608	0.000233452
	374	XM_047430756.1	cell division cycle 16 (CDC16), transcript variant X11, mRNA	6.85608	0.000233452
	375	XM_047439032.1	sterile alpha motif domain containing 4B (SAMD4B), transcript variant X10, mRNA	6.85608	0.000233452
	376	XR_007067781.1	heat shock transcription factor 2 binding protein (HSF2BP), transcript variant X8, misc_RNA	6.85608	0.000233452
	377	NM_020884.7	myosin heavy chain 7B (MYH7B), mRNA	6.84215	0.000238791
	378	NR_028057.2	phosphatidylinositol specific phospholipase C X domain containing 1 (PLCXD1), transcript variant 2, non-coding RNA	6.84215	0.000238791
	379	XM_005247270.4	zinc finger DHHC-type palmitoyltransferase 23 (ZDHHC23), transcript variant X24, mRNA	6.84215	0.000238791
	380	XM_011519761.3	Rho GTPase activating protein 12 (ARHGAP12), transcript variant X2, mRNA	6.84215	0.000238791
	381	XM_047416200.1	calmodulin regulated spectrin associated protein family member 2 (CAMSAP2), transcript variant X2, mRNA	6.84215	0.000238791
	382	XM_047420063.1	kelch domain containing 10 (KLHDC10), transcript variant X4, mRNA	6.84215	0.000238791
	383	XM_047435359.1	TBC1 domain family member 16 (TBC1D16), transcript variant X26, mRNA	6.84215	0.000238791
	384	XR_007065304.1	ATPase H+ transporting V0 subunit a1 (ATP6V0A1), transcript variant X3, misc_RNA	6.84215	0.000238791
	385	XR_007066177.1	uncharacterized LOC105378808 (LOC105378808), transcript variant X3, ncRNA	6.84215	0.000238791
	386	NM_001297429.2	diacylglycerol kinase eta (DGKH), transcript variant 6, mRNA	6.82807	0.000227255
	387	NM_001282729.2	SPT7 like, STAGA complex subunit gamma (SUPT7L), transcript variant 2, mRNA	6.82807	0.000244302
	388	NM_033138.4	caldesmon 1 (CALD1), transcript variant 1, mRNA	6.82807	0.000244302
	389	NM_182964.6	neuron navigator 2 (NAV2), transcript variant 1, mRNA	6.82807	0.000244302
	390	XM_011525074.3	Rho GTPase activating protein 23 (ARHGAP23), transcript variant X3, mRNA	6.82807	0.000244302
	391	XM_017024055.3	tousled like kinase 2 (TLK2), transcript variant X33, mRNA	6.82807	0.000244302
	392	XM_047420090.1	adenosylhomocysteinase like 2 (AHCYL2), transcript variant X7, mRNA	6.82807	0.000244302
	393	XM_047429173.1	aryl hydrocarbon receptor nuclear translocator like 2 (ARNTL2), transcript variant X5, mRNA	6.82807	0.000244302
	394	XM_047443664.1	tet methylcytosine dioxygenase 3 (TET3), transcript variant X13, mRNA	6.82807	0.000244302
	395	NM_001242798.2	zinc finger protein 322 (ZNF322), transcript variant 3, mRNA	6.81386	0.000249991
	396	NM_001330300.2	Sin3A associated protein 130 (SAP130), transcript variant 4, mRNA	6.81386	0.000249991
	397	XM_005250980.5	plectin (PLEC), transcript variant X9, mRNA	6.81386	0.000249991
	398	XM_017018292.2	dynein cytoplasmic 2 heavy chain 1 (DYNC2H1), transcript variant X3, mRNA	6.81386	0.000249991
	399	XM_017022696.2	HECT and RLD domain containing E3 ubiquitin protein ligase 2 (HERC2), transcript variant X4, mRNA	6.81386	0.000249991
	400	NM_001349811.2	sterile alpha motif domain containing 12 (SAMD12), transcript variant 4, mRNA	6.7995	0.000261935
	401	XM_024453797.2	CGG triplet repeat binding protein 1 (CGGBP1), transcript variant X3, mRNA	6.7995	0.000261935
	402	XM_047420731.1	tensin 3 (TNS3), transcript variant X14, mRNA	6.7995	0.000261935
	403	XM_047423430.1	aconitase 1 (ACO1), transcript variant X1, mRNA	6.7995	0.000261935
	404	XM_047430576.1	transcription factor Dp-1 (TFDP1), transcript variant X25, mRNA	6.7995	0.000261935
	405	XM_047434192.1	thioredoxin domain containing 11 (TXNDC11), transcript variant X3, mRNA	6.7995	0.000261935
	406	XM_047448832.1	nuclear receptor subfamily 2 group C member 2 (NR2C2), transcript variant X13, mRNA	6.7995	0.000261935
	407	NM_001178081.2	signal transducer and activator of transcription 6 (STAT6), transcript variant 5, mRNA	6.785	0.000268207
	408	NM_001300908.2	lysine methyltransferase 5B (KMT5B), transcript variant 4, mRNA	6.785	0.000268207
	409	NM_001350069.2	REST corepressor 3 (RCOR3), transcript variant 5, mRNA	6.785	0.000268207
	410	NM_001375979.1	cholinergic receptor muscarinic 3 (CHRM3), transcript variant 4, mRNA	6.785	0.000268207
	411	NM_018182.4	family with sequence similarity 222 member B (FAM222B), transcript variant 2, mRNA	6.785	0.000268207
	412	XM_047427316.1	SCY1 like pseudokinase 1 (SCYL1), transcript variant X6, mRNA	6.785	0.000268207
	413	XM_047428565.1	ELKS/RAB6-interacting/CAST family member 1 (ERC1), transcript variant X21, mRNA	6.785	0.000268207
	414	XM_047431283.1	ankyrin repeat domain 13C (ANKRD13C), transcript variant X9, mRNA	6.785	0.000268207
	415	XM_047437390.1	ankyrin repeat domain 12 (ANKRD12), transcript variant X12, mRNA	6.785	0.000268207
	416	XR_948298.3	pentatricopeptide repeat domain 2 (PTCD2), transcript variant X2, misc_RNA	6.785	0.000268207
	417	NM_001351016.2	R3H domain and coiled-coil containing 1 like (R3HCC1L), transcript variant 12, mRNA	6.77035	0.00027469
	418	NM_001365225.1	ADP dependent glucokinase (ADPGK), transcript variant 4, mRNA	6.77035	0.00027469
	419	NM_001367737.1	RAB guanine nucleotide exchange factor 1 (RABGEF1), transcript variant 21, mRNA	6.77035	0.00027469
	420	NR_138055.2	INTS3 and NABP interacting protein (INIP), transcript variant 9, non-coding RNA	6.77035	0.00027469
	421	XM_011517300.3	solute carrier family 52 member 2 (SLC52A2), transcript variant X4, mRNA	6.77035	0.00027469
	422	XM_017029721.2	BCL6 corepressor like 1 (BCORL1), transcript variant X5, mRNA	6.77035	0.00027469
	423	XM_047436133.1	myosin IC (MYO1C), transcript variant X3, mRNA	6.77035	0.00027469
	424	XR_007061549.1	uncharacterized LOC112268045 (LOC112268045), transcript variant X3, ncRNA	6.77035	0.00027469
	425	XR_007068230.1	uncharacterized LOC105373195 (LOC105373195), ncRNA	6.77035	0.00027469
	426	NM_001276271.2	methyl-CpG binding domain 4, DNA glycosylase (MBD4), transcript variant 3, mRNA	6.75556	0.000281392
	427	NM_001320594.2	adducin 3 (ADD3), transcript variant 7, mRNA	6.75556	0.000281392
	428	NM_174871.4	proteasome 26S subunit, non-ATPase 12 (PSMD12), transcript variant 2, mRNA	6.75556	0.000281392
	429	XM_011522882.2	CKLF like MARVEL transmembrane domain containing 4 (CMTM4), transcript variant X4, mRNA	6.75556	0.000281392
	430	XM_011526274.4	zinc finger protein 516 (ZNF516), transcript variant X5, mRNA	6.75556	0.000281392
	431	XM_017023733.2	c-Maf inducing protein (CMIP), transcript variant X6, mRNA	6.75556	0.000281392
	432	XM_047417458.1	RAD17 checkpoint clamp loader component (RAD17), transcript variant X3, mRNA	6.75556	0.000281392
	433	XM_047424669.1	C-terminal binding protein 2 (CTBP2), transcript variant X9, mRNA	6.75556	0.000281392
	434	XM_047434558.1	eukaryotic translation initiation factor 3 subunit C like (EIF3CL), transcript variant X1, mRNA	6.75556	0.000281392
	435	XM_047448432.1	anoctamin 10 (ANO10), transcript variant X10, mRNA	6.75556	0.000281392
	436	XM_047435056.1	histone deacetylase 5 (HDAC5), transcript variant X11, mRNA	6.75556	0.000385335
	437	NR_163971.1	cannabinoid receptor interacting protein 1 (CNRIP1), transcript variant 10, non-coding RNA	6.75556	0.000965076
	438	NM_001318339.3	formin binding protein 4 (FNBP4), transcript variant 1, mRNA	6.74061	0.000288325
	439	NM_001350539.2	sorting nexin 14 (SNX14), transcript variant 12, mRNA	6.74061	0.000288325
	440	NM_001352794.2	transforming acidic coiled-coil containing protein 1 (TACC1), transcript variant 21, mRNA	6.74061	0.000288325
	441	NM_001393393.1	zinc finger and BTB domain containing 20 (ZBTB20), transcript variant 15, mRNA	6.74061	0.000288325
	442	NM_001400141.1	Kruppel like factor 12 (KLF12), transcript variant 4, mRNA	6.74061	0.000288325
	443	XM_047437095.1	ORMDL sphingolipid biosynthesis regulator 3 (ORMDL3), transcript variant X3, mRNA	6.74061	0.000288325
	444	XM_047439513.1	DOT1 like histone lysine methyltransferase (DOT1L), transcript variant X3, mRNA	6.74061	0.000288325
	445	NM_001370141.1	lysine acetyltransferase 6B (KAT6B), transcript variant 13, mRNA	6.7255	0.000295498
	446	NM_001386430.1	FYVE and coiled-coil domain autophagy adaptor 1 (FYCO1), transcript variant 9, mRNA	6.7255	0.000295498
	447	NM_001387694.1	POM121 transmembrane nucleoporin (POM121), transcript variant 13, mRNA	6.7255	0.000295498
	448	NM_207037.2	transcription factor 12 (TCF12), transcript variant 2, mRNA	6.7255	0.000295498
	449	NR_168455.1	ubiquitin specific peptidase 5 (USP5), transcript variant 12, non-coding RNA	6.7255	0.000295498
	450	XM_017002557.2	zinc finger and BTB domain containing 37 (ZBTB37), transcript variant X3, mRNA	6.7255	0.000295498
	451	XM_017023237.2	ATP binding cassette subfamily C member 1 (ABCC1), transcript variant X2, mRNA	6.7255	0.000295498
	452	XM_047420014.1	zinc finger and SCAN domain containing 25 (ZSCAN25), transcript variant X6, mRNA	6.7255	0.000295498
	453	XM_047447616.1	epithelial cell transforming 2 (ECT2), transcript variant X10, mRNA	6.7255	0.000295498
	454	NM_001351108.2	ubiquitin specific peptidase 19 (USP19), transcript variant 15, mRNA	6.71023	0.000302921
	455	NR_148957.2	phosphofructokinase, muscle (PFKM), transcript variant 22, non-coding RNA	6.71023	0.000302921
	456	XM_047440866.1	poly(rC) binding protein 3 (PCBP3), transcript variant X16, mRNA	6.71023	0.000302921
	457	XM_047449780.1	EvC ciliary complex subunit 1 (EVC), transcript variant X12, mRNA	6.71023	0.000302921
	458	XM_047415671.1	solute carrier family 35 member D1 (SLC35D1), transcript variant X7, mRNA	6.71023	0.00103785
	459	NM_001008491.3	septin 2 (SEPTIN2), transcript variant 1, mRNA	6.6948	0.000310607
	460	NM_001161566.3	TRAF2 and NCK interacting kinase (TNIK), transcript variant 8, mRNA	6.6948	0.000310607
	461	NM_201280.3	biogenesis of lysosomal organelles complex 1 subunit 5 (BLOC1S5), transcript variant 1, mRNA	6.6948	0.000310607
	462	XM_011529310.3	Ral GTPase activating protein catalytic subunit alpha 2 (RALGAPA2), transcript variant X13, mRNA	6.6948	0.000310607
	463	XM_047431432.1	ninein (NIN), transcript variant X3, mRNA	6.6948	0.000310607
	464	XM_047435891.1	acetyl-CoA carboxylase alpha (ACACA), transcript variant X18, mRNA	6.6948	0.000310607
	465	XM_047446254.1	TATA-box binding protein associated factor, RNA polymerase I subunit B (TAF1B), transcript variant X2, mRNA	6.6948	0.000310607
	466	NM_001142557.2	hyaluronan mediated motility receptor (HMMR), transcript variant 4, mRNA	6.6948	0.00106381
	467	NM_001382508.1	drosha ribonuclease III (DROSHA), transcript variant 3, mRNA	6.67921	0.000294635
	468	NM_001039937.2	integrator complex subunit 6 (INTS6), transcript variant 2, mRNA	6.67921	0.000318567
	469	NM_001391941.1	ubiquitin specific peptidase 54 (USP54), transcript variant 14, mRNA	6.67921	0.000318567
	470	XM_017004147.3	alpha-1,6-mannosylglycoprotein 6-beta-N-acetylglucosaminyltransferase (MGAT5), transcript variant X1, mRNA	6.67921	0.000318567
	471	XM_047426704.1	EH domain binding protein 1 like 1 (EHBP1L1), transcript variant X4, mRNA	6.67921	0.000318567
	472	XM_047433026.1	MAPK interacting serine/threonine kinase 1 (MKNK1), transcript variant X4, mRNA	6.67921	0.000318567
	473	XM_047441793.1	CHM Rab escort protein (CHM), transcript variant X2, mRNA	6.67921	0.000318567
	474	XM_047442029.1	ATPase phospholipid transporting 11C (ATP11C), transcript variant X14, mRNA	6.67921	0.000318567
	475	XM_047443586.1	erythroblast membrane associated protein (Scianna blood group) (ERMAP), transcript variant X1, mRNA	6.67921	0.000318567
	476	NM_001365127.2	nucleoporin 98 and 96 precursor (NUP98), transcript variant 7, mRNA	6.67921	0.000441667
	477	XM_011527041.4	POU class 2 homeobox 2 (POU2F2), transcript variant X18, mRNA	6.67921	0.00109068
	478	XM_017019838.2	WNK lysine deficient protein kinase 1 (WNK1), transcript variant X36, mRNA	6.66871	0.000299729
	479	NM_001127236.2	GC-rich promoter binding protein 1 (GPBP1), transcript variant 2, mRNA	6.66344	0.000326814
	480	NM_001385015.1	family with sequence similarity 214 member A (FAM214A), transcript variant 6, mRNA	6.66344	0.000326814
	481	XM_005278111.2	armadillo repeat containing X-linked 2 (ARMCX2), transcript variant X11, mRNA	6.66344	0.000326814
	482	XM_011521625.4	NEDD4 E3 ubiquitin protein ligase (NEDD4), transcript variant X2, mRNA	6.66344	0.000326814
	483	XM_011529043.4	alpha tocopherol transfer protein like (TTPAL), transcript variant X2, mRNA	6.66344	0.000326814
	484	XM_011530272.3	tRNA mitochondrial 2-thiouridylase (TRMU), transcript variant X1, mRNA	6.66344	0.000326814
	485	XM_047426053.1	zinc finger protein 518A (ZNF518A), transcript variant X19, mRNA	6.66344	0.000326814
	486	XM_047439034.1	sterile alpha motif domain containing 4B (SAMD4B), transcript variant X12, mRNA	6.66344	0.000326814
	487	XM_047448556.1	N-glycanase 1 (NGLY1), transcript variant X3, mRNA	6.66344	0.000326814
	488	NM_001256265.2	FLII actin remodeling protein (FLII), transcript variant 3, mRNA	6.6475	0.000335361
	489	NM_001324149.2	zinc finger protein 41 (ZNF41), transcript variant 12, mRNA	6.6475	0.000335361
	490	NM_001330714.2	zinc finger protein 131 (ZNF131), transcript variant 13, mRNA	6.6475	0.000335361
	491	NM_001376878.1	plexin B2 (PLXNB2), transcript variant 17, mRNA	6.6475	0.000335361
	492	NM_001385472.1	NBPF member 11 (NBPF11), transcript variant 9, mRNA	6.6475	0.000335361
	493	NR_136749.2	SHOC2 leucine rich repeat scaffold protein (SHOC2), transcript variant 5, non-coding RNA	6.6475	0.000335361
	494	XM_011511160.3	pleckstrin homology domain containing M3 (PLEKHM3), transcript variant X1, mRNA	6.6475	0.000335361
	495	XM_017028373.2	bromodomain and WD repeat domain containing 1 (BRWD1), transcript variant X2, mRNA	6.6475	0.000335361
	496	XM_024449715.2	dynein axonemal light chain 1 (DNAL1), transcript variant X1, mRNA	6.6475	0.000335361
	497	XR_929668.4	uncharacterized LOC105376063 (LOC105376063), transcript variant X2, ncRNA	6.6475	0.000335361
	498	NM_001387671.1	LIM domain containing preferred translocation partner in lipoma (LPP), transcript variant 24, mRNA	6.63542	0.000250624
	499	NM_001395686.1	dicer 1, ribonuclease III (DICER1), transcript variant 15, mRNA	6.63138	0.000344222
	500	XM_005258677.5	zinc finger CCCH-type containing 4 (ZC3H4), transcript variant X3, mRNA	6.63138	0.000344222
	501	XM_011511812.2	melanophilin (MLPH), transcript variant X10, mRNA	6.63138	0.000344222
	502	XM_011526396.2	CLK4 associating serine/arginine rich protein (CLASRP), transcript variant X1, mRNA	6.63138	0.000344222
	503	XM_047417825.1	adhesion G protein-coupled receptor V1 (ADGRV1), transcript variant X14, mRNA	6.63138	0.000344222
	504	XM_047418712.1	HIVEP zinc finger 2 (HIVEP2), transcript variant X8, mRNA	6.63138	0.000344222
	505	XM_047420089.1	adenosylhomocysteinase like 2 (AHCYL2), transcript variant X6, mRNA	6.63138	0.000344222
	506	NM_001320704.2	tetratricopeptide repeat domain 3 (TTC3), transcript variant 4, mRNA	6.62209	0.00018287
	507	NM_001346113.2	folliculin interacting protein 1 (FNIP1), transcript variant 3, mRNA	6.61508	0.000353412
	508	NM_001349422.1	kelch like family member 24 (KLHL24), transcript variant 11, mRNA	6.61508	0.000353412
	509	NM_013275.6	ankyrin repeat domain containing 11 (ANKRD11), transcript variant 2, mRNA	6.61508	0.000353412
	510	XM_005248886.3	FA complementation group E (FANCE), transcript variant X2, mRNA	6.61508	0.000353412
	511	XM_011529007.2	syntrophin alpha 1 (SNTA1), transcript variant X2, mRNA	6.61508	0.000353412
	512	XM_017001847.3	CDC42 small effector 1 (CDC42SE1), transcript variant X1, mRNA	6.61508	0.000353412
	513	XM_017020562.2	importin 5 (IPO5), transcript variant X5, mRNA	6.61508	0.000353412
	514	XM_047424546.1	sortilin related VPS10 domain containing receptor 1 (SORCS1), transcript variant X4, mRNA	6.61508	0.000353412
	515	XM_047429208.1	phosphatidylinositol transfer protein membrane associated 2 (PITPNM2), transcript variant X11, mRNA	6.61508	0.000353412
	516	XM_047434984.1	KIAA0513 (KIAA0513), transcript variant X5, mRNA	6.61508	0.000353412
	517	XM_047449864.1	palladin, cytoskeletal associated protein (PALLD), transcript variant X12, mRNA	6.61508	0.000353412
	518	NM_001199018.3	leucine rich repeat containing 49 (LRRC49), transcript variant 3, mRNA	6.59859	0.000362948
	519	NM_001281473.2	melanophilin (MLPH), transcript variant 3, mRNA	6.59859	0.000362948
	520	NM_001320360.2	ring finger protein 167 (RNF167), transcript variant 6, mRNA	6.59859	0.000362948
	521	NM_001394201.1	small nuclear RNA activating complex polypeptide 4 (SNAPC4), transcript variant 1, mRNA	6.59859	0.000362948
	522	NM_002410.5	alpha-1,6-mannosylglycoprotein 6-beta-N-acetylglucosaminyltransferase (MGAT5), transcript variant 2, mRNA	6.59859	0.000362948
	523	XM_006716126.4	mitochondrial transcription termination factor 1 (MTERF1), transcript variant X2, mRNA	6.59859	0.000362948
	524	XM_006720665.5	TLE family member 3, transcriptional corepressor (TLE3), transcript variant X16, mRNA	6.59859	0.000362948
	525	XM_011517665.3	WASH complex subunit 1 (WASHC1), transcript variant X8, mRNA	6.59859	0.000362948
	526	XM_011530555.3	cadherin EGF LAG seven-pass G-type receptor 1 (CELSR1), transcript variant X4, mRNA	6.59859	0.000362948
	527	XM_047429210.1	phosphatidylinositol transfer protein membrane associated 2 (PITPNM2), transcript variant X13, mRNA	6.59859	0.000362948
	528	XM_047436365.1	NPL4 homolog, ubiquitin recognition factor (NPLOC4), transcript variant X3, mRNA	6.59859	0.000362948
	529	XR_007058740.1	uncharacterized LOC107986414 (LOC107986414), transcript variant X2, ncRNA	6.59859	0.000362948
	530	XM_047440008.1	erythrocyte membrane protein band 4.1 like 1 (EPB41L1), transcript variant X47, mRNA	6.59859	0.00124024
	531	NM_001173533.2	DiGeorge syndrome critical region gene 2 (DGCR2), transcript variant 2, mRNA	6.58191	0.000372846
	532	NM_001286639.2	MON1 homolog B, secretory trafficking associated (MON1B), transcript variant 2, mRNA	6.58191	0.000372846
	533	NM_001381972.1	zinc finger protein 23 (ZNF23), transcript variant 12, mRNA	6.58191	0.000372846
	534	XM_005251826.3	formin binding protein 1 (FNBP1), transcript variant X20, mRNA	6.58191	0.000372846
	535	XM_011511386.3	pleckstrin homology domain containing B2 (PLEKHB2), transcript variant X2, mRNA	6.58191	0.000372846
	536	XM_011541568.4	tripartite motif containing 33 (TRIM33), transcript variant X2, mRNA	6.58191	0.000372846
	537	XM_017016567.3	zinc finger DHHC-type palmitoyltransferase 6 (ZDHHC6), transcript variant X12, mRNA	6.58191	0.000372846
	538	XM_024447391.2	solute carrier family 27 member 4 (SLC27A4), transcript variant X2, mRNA	6.58191	0.000372846
	539	XM_047444444.1	NGFI-A binding protein 1 (NAB1), transcript variant X3, mRNA	6.58191	0.000372846
	540	XM_047444738.1	pyruvate dehydrogenase kinase 1 (PDK1), transcript variant X29, mRNA	6.58191	0.000372846
	541	XM_047417779.1	RUN and FYVE domain containing 1 (RUFY1), transcript variant X11, mRNA	6.58191	0.00127354
	542	NM_001127194.2	CCHC-type zinc finger nucleic acid binding protein (CNBP), transcript variant 4, mRNA	6.56504	0.000383123
	543	NM_001330418.3	tousled like kinase 2 (TLK2), transcript variant D, mRNA	6.56504	0.000383123
	544	NM_001348749.2	DENN domain containing 5A (DENND5A), transcript variant 3, mRNA	6.56504	0.000383123
	545	NM_001385679.1	toll like receptor adaptor molecule 1 (TICAM1), transcript variant 3, mRNA	6.56504	0.000383123
	546	NM_015678.5	neurobeachin (NBEA), transcript variant 1, mRNA	6.56504	0.000383123
	547	NR_149154.2	transient receptor potential cation channel subfamily M member 7 (TRPM7), transcript variant 5, non-coding RNA	6.56504	0.000383123
	548	NR_165295.1	Bardet-Biedl syndrome 2 (BBS2), transcript variant 5, non-coding RNA	6.56504	0.000383123
	549	XM_005264004.4	RAN binding protein 2 (RANBP2), transcript variant X4, mRNA	6.56504	0.000383123
	550	XM_011512597.3	ATPase phospholipid transporting 11B (putative) (ATP11B), transcript variant X4, mRNA	6.56504	0.000383123
	551	XM_011525505.3	TNF receptor associated factor 4 (TRAF4), transcript variant X2, mRNA	6.56504	0.000383123
	552	XM_047436025.1	myosin XVIIIA (MYO18A), transcript variant X17, mRNA	6.56504	0.000383123
	553	NM_002662.5	phospholipase D1 (PLD1), transcript variant 1, mRNA	6.56504	0.0013081
	554	NM_001353114.2	golgi SNAP receptor complex member 2 (GOSR2), transcript variant G, mRNA	6.56079	0.000285057
	555	NM_001079877.2	RAS p21 protein activator 4 (RASA4), transcript variant 2, mRNA	6.54796	0.0003938
	556	NM_001128209.2	sarcoglycan delta (SGCD), transcript variant 3, mRNA	6.54796	0.0003938
	557	NM_001367898.1	PR/SET domain 10 (PRDM10), transcript variant 9, mRNA	6.54796	0.0003938
	558	NM_001388167.1	methyl-CpG binding domain protein 1 (MBD1), transcript variant 52, mRNA	6.54796	0.0003938
	559	NR_145838.2	zinc finger protein 556 (ZNF556), transcript variant 3, non-coding RNA	6.54796	0.0003938
	560	XM_011519595.4	calcium/calmodulin dependent protein kinase ID (CAMK1D), transcript variant X7, mRNA	6.54796	0.0003938
	561	XM_047432737.1	transient receptor potential cation channel subfamily M member 7 (TRPM7), transcript variant X7, mRNA	6.54796	0.0003938
	562	XM_047427178.1	VPS37C subunit of ESCRT-I (VPS37C), transcript variant X2, mRNA	6.54796	0.00055386
	563	NM_001244191.2	KIAA0586 (KIAA0586), transcript variant 3, mRNA	6.54796	0.00134398
	564	NM_001136555.2	tousled like kinase 1 (TLK1), transcript variant 3, mRNA	6.53068	0.000404895
	565	NM_001161819.3	myosin IB (MYO1B), transcript variant 3, mRNA	6.53068	0.000404895
	566	NM_001286638.2	zinc finger DHHC-type palmitoyltransferase 20 (ZDHHC20), transcript variant 2, mRNA	6.53068	0.000404895
	567	NM_001308176.2	cadherin 2 (CDH2), transcript variant 2, mRNA	6.53068	0.000404895
	568	NM_001348427.2	zinc finger protein 148 (ZNF148), transcript variant 5, mRNA	6.53068	0.000404895
	569	NM_001349309.2	septin 2 (SEPTIN2), transcript variant 25, mRNA	6.53068	0.000404895
	570	NM_001354903.2	APC regulator of WNT signaling pathway (APC), transcript variant 12, mRNA	6.53068	0.000404895
	571	NM_001374647.2	peroxisomal biogenesis factor 5 (PEX5), transcript variant 24, mRNA	6.53068	0.000404895
	572	NM_001377558.1	dedicator of cytokinesis 1 (DOCK1), transcript variant 12, mRNA	6.53068	0.000404895
	573	NM_001378585.1	isoleucyl-tRNA synthetase 1 (IARS1), transcript variant 21, mRNA	6.53068	0.000404895
	574	NM_057170.5	GIT ArfGAP 2 (GIT2), transcript variant 2, mRNA	6.53068	0.000404895
	575	NR_135477.2	distal membrane arm assembly component 2 (DMAC2), transcript variant 14, non-coding RNA	6.53068	0.000404895
	576	XM_005268552.3	DAP3 binding cell death enhancer 1 (DELE1), transcript variant X6, mRNA	6.53068	0.000404895
	577	XM_017003756.2	glutamate decarboxylase 1 (GAD1), transcript variant X1, mRNA	6.53068	0.000404895
	578	XM_017028133.3	ectonucleoside triphosphate diphosphohydrolase 6 (ENTPD6), transcript variant X9, mRNA	6.53068	0.000404895
	579	XM_047428136.1	nudix hydrolase 4 (NUDT4), transcript variant X2, mRNA	6.53068	0.000404895
	580	XM_047430961.1	solute carrier family 25 member 29 (SLC25A29), transcript variant X20, mRNA	6.53068	0.000404895
	581	XM_047433206.1	HECT and RLD domain containing E3 ubiquitin protein ligase 2 (HERC2), transcript variant X2, mRNA	6.53068	0.000404895
	582	XM_047435732.1	tetratricopeptide repeat, ankyrin repeat and coiled-coil containing 2 (TANC2), transcript variant X9, mRNA	6.53068	0.000404895
	583	XM_047436149.1	mitofusin 2 (MFN2), transcript variant X2, mRNA	6.53068	0.000404895
	584	XM_047434846.1	ras homolog family member T2 (RHOT2), transcript variant X7, mRNA	6.53068	0.00138124
	585	NM_001129836.2	calcium voltage-gated channel subunit alpha1 C (CACNA1C), transcript variant 10, mRNA	6.5132	0.000428427
	586	NM_001256386.2	leucine rich repeat containing 39 (LRRC39), transcript variant 2, mRNA	6.5132	0.000428427
	587	NM_001378464.1	Dmx like 2 (DMXL2), transcript variant 11, mRNA	6.5132	0.000428427
	588	NM_174965.4	ST3 beta-galactoside alpha-2,3-sialyltransferase 3 (ST3GAL3), transcript variant 3, mRNA	6.5132	0.000428427
	589	NR_138465.2	mitochondrial transcription termination factor 4 (MTERF4), transcript variant 9, non-coding RNA	6.5132	0.000428427
	590	XM_011512638.3	nucleolus and neural progenitor protein (NEPRO), transcript variant X3, mRNA	6.5132	0.000428427
	591	XM_011528604.4	COMM domain containing 7 (COMMD7), transcript variant X3, mRNA	6.5132	0.000428427
	592	XM_017003100.2	nuclear envelope integral membrane protein 2 (NEMP2), transcript variant X3, mRNA	6.5132	0.000428427
	593	XM_047420252.1	growth factor receptor bound protein 10 (GRB10), transcript variant X30, mRNA	6.5132	0.000428427
	594	XM_047432368.1	unc-51 like kinase 3 (ULK3), transcript variant X3, mRNA	6.5132	0.000428427
	595	XM_047446208.1	ArfGAP with SH3 domain, ankyrin repeat and PH domain 2 (ASAP2), transcript variant X15, mRNA	6.5132	0.00146021
	596	NM_001393389.1	adenosylhomocysteinase like 2 (AHCYL2), transcript variant 8, mRNA	6.49549	0.000440911
	597	NR_026554.2	calcium binding and coiled-coil domain 1 (CALCOCO1), transcript variant 3, non-coding RNA	6.49549	0.000440911
	598	XM_017022585.2	thrombospondin type 1 domain containing 4 (THSD4), transcript variant X6, mRNA	6.49549	0.000440911
	599	XM_047441112.1	C1q and TNF related 6 (C1QTNF6), transcript variant X3, mRNA	6.49549	0.000440911
	600	XM_047441143.1	zinc finger protein 280B (ZNF280B), transcript variant X1, mRNA	6.49549	0.000440911
	601	XM_047448374.1	kelch like family member 24 (KLHL24), transcript variant X8, mRNA	6.49549	0.000440911
	602	NM_001322859.2	NIPA like domain containing 3 (NIPAL3), transcript variant 7, mRNA	6.47757	0.000453907
	603	NM_001323069.2	phosphofructokinase, platelet (PFKP), transcript variant 5, mRNA	6.47757	0.000453907
	604	NM_001382256.1	ectonucleoside triphosphate diphosphohydrolase 5 (inactive) (ENTPD5), transcript variant 8, mRNA	6.47757	0.000453907
	605	NM_181358.3	homeodomain interacting protein kinase 1 (HIPK1), transcript variant 4, mRNA	6.47757	0.000453907
	606	NR_163918.1	cytochrome c oxidase assembly factor 1 (COA1), transcript variant 42, non-coding RNA	6.47757	0.000453907
	607	XM_011544685.2	fibroblast growth factor 17 (FGF17), transcript variant X4, mRNA	6.47757	0.000453907
	608	XM_017023177.2	coiled-coil domain containing 113 (CCDC113), transcript variant X7, mRNA	6.47757	0.000453907
	609	XM_047445154.1	protein phosphatase 4 regulatory subunit 3B (PPP4R3B), transcript variant X15, mRNA	6.47757	0.000453907
	610	XR_942390.4	SNF2 histone linker PHD RING helicase (SHPRH), transcript variant X9, misc_RNA	6.47757	0.000453907
	611	XM_047442044.1	SH3 domain containing kinase binding protein 1 (SH3KBP1), transcript variant X11, mRNA	6.46853	0.000629802
	612	NM_001005374.4	leucine rich repeat and sterile alpha motif containing 1 (LRSAM1), transcript variant 3, mRNA	6.45943	0.000467443
	613	NM_001197260.2	docking protein 1 (DOK1), transcript variant 2, mRNA	6.45943	0.000467443
	614	NM_001317086.2	ZPR1 zinc finger (ZPR1), transcript variant 2, mRNA	6.45943	0.000467443
	615	NM_001323941.2	DIS3 like exosome 3'-5' exoribonuclease (DIS3L), transcript variant 8, mRNA	6.45943	0.000467443
	616	NM_001346.3	diacylglycerol kinase gamma (DGKG), transcript variant 1, mRNA	6.45943	0.000467443
	617	NM_001367234.3	hephaestin (HEPH), transcript variant 7, mRNA	6.45943	0.000467443
	618	NM_001369628.1	phosphatidylinositol 4-kinase beta (PI4KB), transcript variant 10, mRNA	6.45943	0.000467443
	619	NM_001376518.1	mediator complex subunit 23 (MED23), transcript variant 6, mRNA	6.45943	0.000467443
	620	XM_011513817.4	transmembrane anterior posterior transformation 1 (TAPT1), transcript variant X9, mRNA	6.45943	0.000467443
	621	XM_011520400.3	fatty acyl-CoA reductase 1 (FAR1), transcript variant X1, mRNA	6.45943	0.000467443
	622	XM_011522966.4	Gse1 coiled-coil protein (GSE1), transcript variant X13, mRNA	6.45943	0.000467443
	623	XM_011542715.4	pleckstrin homology like domain family B member 1 (PHLDB1), transcript variant X50, mRNA	6.45943	0.000467443
	624	XM_017022578.2	SAFB like transcription modulator (SLTM), transcript variant X10, mRNA	6.45943	0.000467443
	625	XM_047425698.1	TIA1 cytotoxic granule associated RNA binding protein like 1 (TIAL1), transcript variant X1, mRNA	6.45943	0.000467443
	626	XM_047436300.1	phospholipase D2 (PLD2), transcript variant X1, mRNA	6.45943	0.000467443
	627	XM_047438422.1	protein phosphatase 6 regulatory subunit 1 (PPP6R1), transcript variant X3, mRNA	6.45943	0.000467443
	628	XM_047443444.1	cAMP responsive element binding protein 1 (CREB1), transcript variant X14, mRNA	6.45943	0.000467443
	629	XR_001745367.2	uncharacterized LOC105375520 (LOC105375520), transcript variant X6, ncRNA	6.45943	0.000467443
	630	NM_001282757.2	transformer 2 alpha homolog (TRA2A), transcript variant 2, mRNA	6.45943	0.00159091
	631	XM_047429174.1	aryl hydrocarbon receptor nuclear translocator like 2 (ARNTL2), transcript variant X9, mRNA	6.45943	0.00159091
	632	NM_001206841.2	trans-golgi network protein 2 (TGOLN2), transcript variant 3, A allele, mRNA	6.44105	0.000481547
	633	NM_001322220.3	DEAH-box helicase 8 (DHX8), transcript variant 10, mRNA	6.44105	0.000481547
	634	NM_001324143.2	zinc finger protein 41 (ZNF41), transcript variant 7, mRNA	6.44105	0.000481547
	635	NM_001366305.2	karyopherin subunit alpha 5 (KPNA5), transcript variant 2, mRNA	6.44105	0.000481547
	636	NM_016356.5	doublecortin domain containing 2 (DCDC2), transcript variant 1, mRNA	6.44105	0.000481547
	637	NR_164709.1	abl interactor 2 (ABI2), transcript variant 94, non-coding RNA	6.44105	0.000481547
	638	XM_005246212.4	nuclear envelope integral membrane protein 2 (NEMP2), transcript variant X8, mRNA	6.44105	0.000481547
	639	XM_006721896.4	DNA ligase 3 (LIG3), transcript variant X7, mRNA	6.44105	0.000481547
	640	XM_017025569.2	DCC netrin 1 receptor (DCC), transcript variant X2, mRNA	6.44105	0.000481547
	641	XM_024452062.2	GA binding protein transcription factor subunit alpha (GABPA), transcript variant X1, mRNA	6.44105	0.000481547
	642	XM_047417888.1	CCR4-NOT transcription complex subunit 8 (CNOT8), transcript variant X14, mRNA	6.44105	0.000481547
	643	XM_047418702.1	HIVEP zinc finger 1 (HIVEP1), transcript variant X10, mRNA	6.44105	0.000481547
	644	XM_047432188.1	zinc finger and SCAN domain containing 29 (ZSCAN29), transcript variant X2, mRNA	6.44105	0.000481547
	645	XM_047443012.1	adenylate cyclase 3 (ADCY3), transcript variant X19, mRNA	6.44105	0.000481547
	646	XM_047446147.1	Kruppel like factor 7 (KLF7), transcript variant X5, mRNA	6.44105	0.000481547
	647	XM_047447805.1	ankyrin repeat domain 28 (ANKRD28), transcript variant X11, mRNA	6.44105	0.000481547
	648	XM_024449712.2	ERI1 exoribonuclease family member 3 (ERI3), transcript variant X10, mRNA	6.44105	0.0016381
	649	NM_001350409.2	KIAA0319 (KIAA0319), transcript variant 13, mRNA	6.42243	0.000496251
	650	NM_001369789.1	PWWP domain containing 3A, DNA repair factor (PWWP3A), transcript variant 3, mRNA	6.42243	0.000496251
	651	NM_001385205.1	tyrosine kinase 2 (TYK2), transcript variant 10, mRNA	6.42243	0.000496251
	652	NM_001394848.1	kinesin light chain 1 (KLC1), transcript variant 20, mRNA	6.42243	0.000496251
	653	NR_169291.1	dipeptidyl peptidase 9 (DPP9), transcript variant 40, non-coding RNA	6.42243	0.000496251
	654	XM_011540104.3	bone morphogenetic protein receptor type 1A (BMPR1A), transcript variant X1, mRNA	6.42243	0.000496251
	655	XM_024454201.2	FHF complex subunit HOOK interacting protein 1A (FHIP1A), transcript variant X1, mRNA	6.42243	0.000496251
	656	XM_047420737.1	tensin 3 (TNS3), transcript variant X20, mRNA	6.42243	0.000496251
	657	XM_047437480.1	SET binding protein 1 (SETBP1), transcript variant X12, mRNA	6.42243	0.000496251
	658	XM_047437519.1	methyl-CpG binding domain protein 1 (MBD1), transcript variant X16, mRNA	6.42243	0.000496251
	659	XR_007095766.1	oxidoreductase NAD binding domain containing 1 (OXNAD1), transcript variant X4, misc_RNA	6.42243	0.000496251
	660	XR_007059367.1	pre-mRNA processing factor 4B (PRPF4B), transcript variant X15, misc_RNA	6.42243	0.00168725
	661	NM_001308048.2	prune homolog 2 with BCH domain (PRUNE2), transcript variant 3, mRNA	6.41303	0.00036808
	662	NM_001308402.2	ETS2 repressor factor (ERF), transcript variant 3, mRNA	6.40357	0.000511587
	663	NM_001324029.3	semaphorin 4B (SEMA4B), transcript variant 3, mRNA	6.40357	0.000511587
	664	NM_001370309.1	chromosome 18 open reading frame 54 (C18orf54), transcript variant 6, mRNA	6.40357	0.000511587
	665	NM_001384625.1	dipeptidyl peptidase 9 (DPP9), transcript variant 18, mRNA	6.40357	0.000511587
	666	NM_001387674.1	LIM domain containing preferred translocation partner in lipoma (LPP), transcript variant 27, mRNA	6.40357	0.000511587
	667	NR_138067.2	zinc finger protein 25 (ZNF25), transcript variant 25, non-coding RNA	6.40357	0.000511587
	668	XM_005263463.5	methylenetetrahydrofolate reductase (MTHFR), transcript variant X10, mRNA	6.40357	0.000511587
	669	XM_011521177.3	cholinergic receptor nicotinic alpha 7 subunit (CHRNA7), transcript variant X4, mRNA	6.40357	0.000511587
	670	XM_011530961.2	oligophrenin 1 (OPHN1), transcript variant X1, mRNA	6.40357	0.000511587
	671	XM_011545556.2	ribosomal protein S6 kinase A3 (RPS6KA3), transcript variant X2, mRNA	6.40357	0.000511587
	672	XM_017024797.2	transmembrane protein 104 (TMEM104), transcript variant X2, mRNA	6.40357	0.000511587
	673	XM_047420388.1	leucine rich repeats and calponin homology domain containing 4 (LRCH4), transcript variant X10, mRNA	6.40357	0.000511587
	674	NM_001127183.4	CASP8 and FADD like apoptosis regulator (CFLAR), transcript variant 2, mRNA	6.38446	0.000527591
	675	NM_001346381.2	diphthamide biosynthesis 7 (DPH7), transcript variant 13, mRNA	6.38446	0.000527591
	676	NM_001351822.2	aryl hydrocarbon receptor nuclear translocator like (ARNTL), transcript variant 21, mRNA	6.38446	0.000527591
	677	NM_001377163.1	shieldin complex subunit 2 (SHLD2), transcript variant 8, mRNA	6.38446	0.000527591
	678	NM_001385978.1	family with sequence similarity 13 member B (FAM13B), transcript variant 14, mRNA	6.38446	0.000527591
	679	NM_001400513.1	mastermind like domain containing 1 (MAMLD1), transcript variant 5, mRNA	6.38446	0.000527591
	680	XM_005246396.4	SATB homeobox 2 (SATB2), transcript variant X2, mRNA	6.38446	0.000527591
	681	XM_011517764.3	GLIS family zinc finger 3 (GLIS3), transcript variant X2, mRNA	6.38446	0.000527591
	682	XM_011520812.4	BICD cargo adaptor 1 (BICD1), transcript variant X1, mRNA	6.38446	0.000527591
	683	XM_011539885.3	cyclin J (CCNJ), transcript variant X4, mRNA	6.38446	0.000527591
	684	XM_017013523.2	regulator of microtubule dynamics 1 (RMDN1), transcript variant X29, mRNA	6.38446	0.000527591
	685	XM_047434971.1	intraflagellar transport 140 (IFT140), transcript variant X10, mRNA	6.38446	0.000527591
	686	XM_047447828.1	VPS8 subunit of CORVET complex (VPS8), transcript variant X15, mRNA	6.38446	0.000527591
	687	XM_005271381.4	Yes1 associated transcriptional regulator (YAP1), transcript variant X3, mRNA	6.36899	0.000342462
	688	NM_001351642.2	protein phosphatase 6 regulatory subunit 2 (PPP6R2), transcript variant 6, mRNA	6.3651	0.000544301
	689	NM_001364517.2	SLU7 homolog, splicing factor (SLU7), transcript variant 1, mRNA	6.3651	0.000544301
	690	NM_001367545.1	calcium/calmodulin dependent protein kinase II gamma (CAMK2G), transcript variant 38, mRNA	6.3651	0.000544301
	691	NM_001400406.1	cytoplasmic linker associated protein 2 (CLASP2), transcript variant 23, mRNA	6.3651	0.000544301
	692	NM_024945.3	RecQ mediated genome instability 1 (RMI1), transcript variant 2, mRNA	6.3651	0.000544301
	693	NM_032951.3	MLX interacting protein like (MLXIPL), transcript variant 1, mRNA	6.3651	0.000544301
	694	NR_138151.2	solute carrier family 25 member 46 (SLC25A46), transcript variant 4, non-coding RNA	6.3651	0.000544301
	695	XM_017012355.3	anillin actin binding protein (ANLN), transcript variant X3, mRNA	6.3651	0.000544301
	696	XM_047415747.1	proline rich coiled-coil 2C (PRRC2C), transcript variant X16, mRNA	6.3651	0.000544301
	697	XM_047416415.1	N-deacetylase and N-sulfotransferase 3 (NDST3), transcript variant X8, mRNA	6.3651	0.000544301
	698	XM_047418621.1	monooxygenase DBH like 1 (MOXD1), transcript variant X2, mRNA	6.3651	0.000544301
	699	XM_047418716.1	HIVEP zinc finger 2 (HIVEP2), transcript variant X13, mRNA	6.3651	0.000544301
	700	XM_047422806.1	ring finger protein 38 (RNF38), transcript variant X21, mRNA	6.3651	0.000544301
	701	XM_047426022.1	carbohydrate sulfotransferase 3 (CHST3), transcript variant X3, mRNA	6.3651	0.000544301
	702	XM_047436893.1	BRCA1 interacting helicase 1 (BRIP1), transcript variant X8, mRNA	6.3651	0.000544301
	703	XM_047443848.1	SH3 domain binding protein 4 (SH3BP4), transcript variant X1, mRNA	6.3651	0.000544301
	704	XR_928005.3	uncharacterized LOC105375520 (LOC105375520), transcript variant X1, ncRNA	6.3651	0.000544301
	705	NM_001256681.2	protein only RNase P catalytic subunit (PRORP), transcript variant 5, mRNA; nuclear gene for mitochondrial product	6.34547	0.000561757
	706	NM_001324219.2	3-hydroxy-3-methylglutaryl-CoA synthase 1 (HMGCS1), transcript variant 3, mRNA	6.34547	0.000561757
	707	NM_001350664.2	centrosomal protein 57 like 1 (CEP57L1), transcript variant 17, mRNA	6.34547	0.000561757
	708	NM_001376176.1	zinc finger and BTB domain containing 38 (ZBTB38), transcript variant 44, mRNA	6.34547	0.000561757
	709	NM_001384464.1	sorbin and SH3 domain containing 1 (SORBS1), transcript variant 43, mRNA	6.34547	0.000561757
	710	NM_001385545.1	caprin family member 2 (CAPRIN2), transcript variant 54, mRNA	6.34547	0.000561757
	711	NM_001388359.1	KIAA0513 (KIAA0513), transcript variant 5, mRNA	6.34547	0.000561757
	712	XM_006711605.4	RAB29, member RAS oncogene family (RAB29), transcript variant X12, mRNA	6.34547	0.000561757
	713	XM_006716597.4	N-terminal glutamine amidase 1 (NTAQ1), transcript variant X7, mRNA	6.34547	0.000561757
	714	XM_011520390.2	pyruvate dehydrogenase complex component X (PDHX), transcript variant X1, mRNA	6.34547	0.000561757
	715	XM_017023499.3	ubiquitin specific peptidase 31 (USP31), transcript variant X3, mRNA	6.34547	0.000561757
	716	XM_024446107.2	family with sequence similarity 13 member B (FAM13B), transcript variant X7, mRNA	6.34547	0.000561757
	717	XM_047439977.1	erythrocyte membrane protein band 4.1 like 1 (EPB41L1), transcript variant X15, mRNA	6.34547	0.000561757
	718	XM_047444728.1	VPS54 subunit of GARP complex (VPS54), transcript variant X2, mRNA	6.34547	0.000561757
	719	NM_000719.7	calcium voltage-gated channel subunit alpha1 C (CACNA1C), transcript variant 18, mRNA	6.32557	0.000580001
	720	NM_001252512.2	sterol O-acyltransferase 1 (SOAT1), transcript variant 3, mRNA	6.32557	0.000580001
	721	NM_001378573.1	isoleucyl-tRNA synthetase 1 (IARS1), transcript variant 10, mRNA	6.32557	0.000580001
	722	NM_003879.7	CASP8 and FADD like apoptosis regulator (CFLAR), transcript variant 1, mRNA	6.32557	0.000580001
	723	NM_031308.4	epiplakin 1 (EPPK1), mRNA	6.32557	0.000580001
	724	NR_158766.1	discs large MAGUK scaffold protein 1 (DLG1), transcript variant 28, non-coding RNA	6.32557	0.000580001
	725	XM_005271885.5	shroom family member 1 (SHROOM1), transcript variant X4, mRNA	6.32557	0.000580001
	726	XM_011523406.4	cyclin dependent kinase 10 (CDK10), transcript variant X2, mRNA	6.32557	0.000580001
	727	XM_011523743.2	RAP1 GTPase activating protein 2 (RAP1GAP2), transcript variant X10, mRNA	6.32557	0.000580001
	728	XM_017014568.2	RAB GTPase activating protein 1 (RABGAP1), transcript variant X5, mRNA	6.32557	0.000580001
	729	XM_047443792.1	cytoplasmic linker associated protein 1 (CLASP1), transcript variant X22, mRNA	6.32557	0.000580001
	730	NM_000934.4	serpin family F member 2 (SERPINF2), transcript variant 1, mRNA	6.30539	0.000599081
	731	NM_001351104.2	ubiquitin specific peptidase 19 (USP19), transcript variant 11, mRNA	6.30539	0.000599081
	732	NM_001364188.2	3-hydroxy-3-methylglutaryl-CoA synthase 1 (HMGCS1), transcript variant 9, mRNA	6.30539	0.000599081
	733	NM_001370074.1	AKT serine/threonine kinase 3 (AKT3), transcript variant 4, mRNA	6.30539	0.000599081
	734	NM_001376014.1	erythrocyte membrane protein band 4.1 (EPB41), transcript variant 8, mRNA	6.30539	0.000599081
	735	NM_001385350.1	inositol polyphosphate-4-phosphatase type II B (INPP4B), transcript variant 17, mRNA	6.30539	0.000599081
	736	NM_001393944.1	peroxisome proliferator activated receptor alpha (PPARA), transcript variant 13, mRNA	6.30539	0.000599081
	737	NM_002382.5	MYC associated factor X (MAX), transcript variant 1, mRNA	6.30539	0.000599081
	738	NM_002538.4	occludin (OCLN), transcript variant 1, mRNA	6.30539	0.000599081
	739	NM_002842.5	protein tyrosine phosphatase receptor type H (PTPRH), transcript variant 1, mRNA	6.30539	0.000599081
	740	NM_207043.2	endosulfine alpha (ENSA), transcript variant 2, mRNA	6.30539	0.000599081
	741	NR_149169.2	histone deacetylase 3 (HDAC3), transcript variant 10, non-coding RNA	6.30539	0.000599081
	742	XM_005249260.5	ectonucleotide pyrophosphatase/phosphodiesterase family member 5 (ENPP5), transcript variant X2, mRNA	6.30539	0.000599081
	743	XM_005268360.6	family with sequence similarity 114 member A2 (FAM114A2), transcript variant X1, mRNA	6.30539	0.000599081
	744	XM_017010590.1	cullin 9 (CUL9), transcript variant X15, mRNA	6.30539	0.000599081
	745	XM_024451489.2	zinc finger protein 233 (ZNF233), transcript variant X2, mRNA	6.30539	0.000599081
	746	XM_047426485.1	adaptor related protein complex 2 subunit alpha 2 (AP2A2), transcript variant X7, mRNA	6.30539	0.000599081
	747	XM_047427900.1	CD44 molecule (Indian blood group) (CD44), transcript variant X19, mRNA	6.30539	0.000599081
	748	XM_047429088.1	coiled-coil domain containing 91 (CCDC91), transcript variant X11, mRNA	6.30539	0.000599081
	749	XM_047445811.1	melanophilin (MLPH), transcript variant X12, mRNA	6.30539	0.000599081
	750	XM_024449923.2	mannosidase alpha class 2A member 2 (MAN2A2), transcript variant X6, mRNA	6.30539	0.000831807
	751	NM_001322418.2	PNN interacting serine and arginine rich protein (PNISR), transcript variant 13, mRNA	6.30539	0.00203009
	752	NM_001348263.2	TBC1 domain family member 25 (TBC1D25), transcript variant 2, mRNA	6.30539	0.00203009
	753	NM_001286403.2	class II major histocompatibility complex transactivator (CIITA), transcript variant 3, mRNA	6.28493	0.000619047
	754	NM_001363894.1	FTO alpha-ketoglutarate dependent dioxygenase (FTO), transcript variant 1, mRNA	6.28493	0.000619047
	755	NM_001366037.3	abhydrolase domain containing 18 (ABHD18), transcript variant 8, mRNA	6.28493	0.000619047
	756	NM_001384955.1	NLR family CARD domain containing 5 (NLRC5), transcript variant 8, mRNA	6.28493	0.000619047
	757	NM_001385103.1	brain enriched guanylate kinase associated (BEGAIN), transcript variant 24, mRNA	6.28493	0.000619047
	758	NM_001387143.1	TBC1 domain family member 2B (TBC1D2B), transcript variant 4, mRNA	6.28493	0.000619047
	759	NM_001395505.1	putative uncharacterized protein LOC400499 (LOC400499), transcript variant 2, mRNA	6.28493	0.000619047
	760	NR_027264.2	golgi glycoprotein 1 (GLG1), transcript variant 4, non-coding RNA	6.28493	0.000619047
	761	NR_146938.2	gamma-secretase activating protein (GSAP), transcript variant 9, non-coding RNA	6.28493	0.000619047
	762	XM_011521426.4	GA binding protein transcription factor subunit beta 1 (GABPB1), transcript variant X7, mRNA	6.28493	0.000619047
	763	XM_017018735.2	citron rho-interacting serine/threonine kinase (CIT), transcript variant X4, mRNA	6.28493	0.000619047
	764	XM_047415912.1	zinc finger GRF-type containing 1 (ZGRF1), transcript variant X9, mRNA	6.28493	0.000619047
	765	XM_047429203.1	phosphatidylinositol transfer protein membrane associated 2 (PITPNM2), transcript variant X5, mRNA	6.28493	0.000619047
	766	XR_007064041.1	MOK protein kinase (MOK), transcript variant X5, misc_RNA	6.28493	0.000619047
	767	NM_001322197.2	neuregulin 1 (NRG1), transcript variant VI-1, mRNA	6.26417	0.00063995
	768	NM_001346476.2	archaelysin family metallopeptidase 2 (AMZ2), transcript variant 14, mRNA	6.26417	0.00063995
	769	NM_001351017.2	R3H domain and coiled-coil containing 1 like (R3HCC1L), transcript variant 13, mRNA	6.26417	0.00063995
	770	NM_001351301.3	coronin 6 (CORO6), transcript variant 2, mRNA	6.26417	0.00063995
	771	NM_001366177.2	ASH1 like histone lysine methyltransferase (ASH1L), transcript variant 1, mRNA	6.26417	0.00063995
	772	NM_001366356.2	androgen induced 1 (AIG1), transcript variant 18, mRNA	6.26417	0.00063995
	773	NM_001377271.1	Wnt family member 5A (WNT5A), transcript variant 3, mRNA	6.26417	0.00063995
	774	NM_001377499.1	non-homologous end joining factor 1 (NHEJ1), transcript variant 3, mRNA	6.26417	0.00063995
	775	NM_001394102.1	Ras association domain family member 8 (RASSF8), transcript variant 13, mRNA	6.26417	0.00063995
	776	NM_032993.2	GAR1 ribonucleoprotein (GAR1), transcript variant 2, mRNA	6.26417	0.00063995
	777	NM_130811.4	synaptosome associated protein 25 (SNAP25), transcript variant 2, mRNA	6.26417	0.00063995
	778	NR_110857.2	erythroid differentiation regulatory factor 1 (EDRF1), transcript variant 3, non-coding RNA	6.26417	0.00063995
	779	XM_005262613.5	GEN1 Holliday junction 5' flap endonuclease (GEN1), transcript variant X4, mRNA	6.26417	0.00063995
	780	XM_005266041.5	Rho guanine nucleotide exchange factor 10 (ARHGEF10), transcript variant X4, mRNA	6.26417	0.00063995
	781	XM_005266249.4	A-kinase anchoring protein 11 (AKAP11), transcript variant X19, mRNA	6.26417	0.00063995
	782	XM_017028793.3	non-SMC condensin II complex subunit H2 (NCAPH2), transcript variant X2, mRNA	6.26417	0.00063995
	783	XM_047418449.1	DOP1 leucine zipper like protein A (DOP1A), transcript variant X29, mRNA	6.26417	0.00063995
	784	XM_047424772.1	jumonji domain containing 1C (JMJD1C), transcript variant X1, mRNA	6.26417	0.00063995
	785	XM_047428527.1	R3H domain containing 2 (R3HDM2), transcript variant X25, mRNA	6.26417	0.00063995
	786	XM_047436046.1	myosin XVIIIA (MYO18A), transcript variant X36, mRNA	6.26417	0.00063995
	787	XR_001744888.3	solute carrier family 35 member B4 (SLC35B4), transcript variant X3, misc_RNA	6.26417	0.00063995
	788	XR_007067977.1	eukaryotic translation initiation factor 4E nuclear import factor 1 (EIF4ENIF1), transcript variant X3, misc_RNA	6.26417	0.00063995
	789	NR_136610.2	poly(ADP-ribose) polymerase family member 6 (PARP6), transcript variant 25, non-coding RNA	6.26417	0.00216592
	790	XM_047435189.1	regulating synaptic membrane exocytosis 3 (RIMS3), transcript variant X2, mRNA	6.24734	0.000420366
	791	NM_001272042.2	ribosomal protein S6 kinase B1 (RPS6KB1), transcript variant 2, mRNA	6.24311	0.00066185
	792	NM_001287036.2	KIAA1958 (KIAA1958), transcript variant 1, mRNA	6.24311	0.00066185
	793	NM_001365407.1	carboxylesterase 2 (CES2), transcript variant 5, mRNA	6.24311	0.00066185
	794	NM_001366662.1	clustered mitochondria homolog (CLUH), transcript variant 3, mRNA	6.24311	0.00066185
	795	NM_001367416.1	WASH complex subunit 2C (WASHC2C), transcript variant 23, mRNA	6.24311	0.00066185
	796	NM_001376910.1	FA complementation group I (FANCI), transcript variant 3, mRNA	6.24311	0.00066185
	797	NM_001384445.1	polypeptide N-acetylgalactosaminyltransferase 1 (GALNT1), transcript variant 9, mRNA	6.24311	0.00066185
	798	XM_005247588.6	CDV3 homolog (CDV3), transcript variant X1, mRNA	6.24311	0.00066185
	799	XM_005257084.3	WAS/WASL interacting protein family member 2 (WIPF2), transcript variant X2, mRNA	6.24311	0.00066185
	800	XM_017018751.3	La ribonucleoprotein 4 (LARP4), transcript variant X11, mRNA	6.24311	0.00066185
	801	XM_047421735.1	cleavage and polyadenylation specific factor 1 (CPSF1), transcript variant X5, mRNA	6.24311	0.00066185
	802	XM_047424800.1	BEN domain containing 7 (BEND7), transcript variant X31, mRNA	6.24311	0.00066185
	803	XM_047428026.1	SH2B adaptor protein 3 (SH2B3), transcript variant X6, mRNA	6.24311	0.00066185
	804	XM_047444450.1	NGFI-A binding protein 1 (NAB1), transcript variant X13, mRNA	6.24311	0.00066185
	805	NM_022111.4	claspin (CLSPN), transcript variant 1, mRNA	6.24311	0.00223861
	806	NM_001105537.4	zinc finger protein 142 (ZNF142), transcript variant 1, mRNA	6.23779	0.000497518
	807	NM_001002838.4	WNK lysine deficient protein kinase 3 (WNK3), transcript variant 2, mRNA	6.22173	0.000684807
	808	NM_001346227.2	WD repeat domain 48 (WDR48), transcript variant 6, mRNA	6.22173	0.000684807
	809	NM_001347255.2	cytochrome P450 family 19 subfamily A member 1 (CYP19A1), transcript variant 10, mRNA	6.22173	0.000684807
	810	NM_001386037.1	DENN domain containing 4C (DENND4C), mRNA	6.22173	0.000684807
	811	NM_001393517.1	microtubule associated serine/threonine kinase 3 (MAST3), transcript variant 17, mRNA	6.22173	0.000684807
	812	NM_032591.3	solute carrier family 9 member A7 (SLC9A7), transcript variant 2, mRNA	6.22173	0.000684807
	813	NR_136756.3	poly(ADP-ribose) glycohydrolase (PARG), transcript variant 12, non-coding RNA	6.22173	0.000684807
	814	NR_138470.2	heterogeneous nuclear ribonucleoprotein A3 (HNRNPA3), transcript variant 7, non-coding RNA	6.22173	0.000684807
	815	XM_005269126.5	transmembrane BAX inhibitor motif containing 6 (TMBIM6), transcript variant X1, mRNA	6.22173	0.000684807
	816	XM_011533149.4	ATPase H+ transporting V1 subunit E2 (ATP6V1E2), transcript variant X2, mRNA	6.22173	0.000684807
	817	XM_011545773.3	katanin interacting protein (KATNIP), transcript variant X3, mRNA	6.22173	0.000684807
	818	XM_047421992.1	phosphoprotein membrane anchor with glycosphingolipid microdomains 1 (PAG1), transcript variant X14, mRNA	6.22173	0.000684807
	819	XM_047425422.1	leucine rich repeat containing 20 (LRRC20), transcript variant X8, mRNA	6.22173	0.000684807
	820	XM_047431268.1	mutL homolog 3 (MLH3), transcript variant X14, mRNA	6.22173	0.000684807
	821	XM_047433441.1	period circadian regulator 3 (PER3), transcript variant X11, mRNA	6.22173	0.000684807
	822	XM_047433872.1	RPGRIP1 like (RPGRIP1L), transcript variant X6, mRNA	6.22173	0.000684807
	823	XM_011522965.4	Gse1 coiled-coil protein (GSE1), transcript variant X4, mRNA	6.22173	0.00231474
	824	NM_001267613.1	G protein-coupled receptor 161 (GPR161), transcript variant 6, mRNA	6.20004	0.000708887
	825	NM_001291496.2	zinc finger and BTB domain containing 8A (ZBTB8A), transcript variant 2, mRNA	6.20004	0.000708887
	826	NM_001378066.1	myotubularin related protein 4 (MTMR4), transcript variant 2, mRNA	6.20004	0.000708887
	827	NM_016955.4	Sep (O-phosphoserine) tRNA:Sec (selenocysteine) tRNA synthase (SEPSECS), mRNA	6.20004	0.000708887
	828	NM_017815.3	HAUS augmin like complex subunit 4 (HAUS4), transcript variant 2, mRNA	6.20004	0.000708887
	829	NR_147038.2	killer cell lectin like receptor D1 (KLRD1), transcript variant 7, non-coding RNA	6.20004	0.000708887
	830	NR_148490.1	UPF3A regulator of nonsense mediated mRNA decay (UPF3A), transcript variant 20, non-coding RNA	6.20004	0.000708887
	831	XM_005251853.4	Ecm29 proteasome adaptor and scaffold (ECPAS), transcript variant X2, mRNA	6.20004	0.000708887
	832	XM_011517269.2	GDP-L-fucose synthase (GFUS), transcript variant X2, mRNA	6.20004	0.000708887
	833	XM_011521874.2	RAR related orphan receptor A (RORA), transcript variant X1, mRNA	6.20004	0.000708887
	834	XM_017016260.2	ADP ribosylation factor like GTPase 3 (ARL3), transcript variant X1, mRNA	6.20004	0.000708887
	835	XM_017024935.2	ubiquitin conjugating enzyme E2 O (UBE2O), transcript variant X7, mRNA	6.20004	0.000708887
	836	XM_047418251.1	lebercilin LCA5 (LCA5), transcript variant X3, mRNA	6.20004	0.000708887
	837	XM_047426327.1	HPS5 biogenesis of lysosomal organelles complex 2 subunit 2 (HPS5), transcript variant X16, mRNA	6.20004	0.000708887
	838	XM_047428209.1	La ribonucleoprotein 4 (LARP4), transcript variant X8, mRNA	6.20004	0.000708887
	839	XM_047440889.1	poly(rC) binding protein 3 (PCBP3), transcript variant X39, mRNA	6.20004	0.000708887
	840	XM_047447309.1	autophagy related 7 (ATG7), transcript variant X28, mRNA	6.20004	0.000708887
	841	NM_001204516.2	kinesin associated protein 3 (KIFAP3), transcript variant 3, mRNA	6.17801	0.000734163
	842	NM_001378571.1	isoleucyl-tRNA synthetase 1 (IARS1), transcript variant 8, mRNA	6.17801	0.000734163
	843	NM_001386194.1	N-acyl phosphatidylethanolamine phospholipase D (NAPEPLD), transcript variant 12, mRNA	6.17801	0.000734163
	844	NM_001393485.1	ankyrin repeat and MYND domain containing 1 (ANKMY1), transcript variant 37, mRNA	6.17801	0.000734163
	845	NR_136158.2	NADH:ubiquinone oxidoreductase subunit A10 (NDUFA10), transcript variant 7, non-coding RNA	6.17801	0.000734163
	846	XM_017024187.2	TBC1 domain family member 16 (TBC1D16), transcript variant X16, mRNA	6.17801	0.000734163
	847	XM_047433182.1	cingulin like 1 (CGNL1), transcript variant X8, mRNA	6.17801	0.000734163
	848	XM_047433366.1	eukaryotic translation initiation factor 4 gamma 3 (EIF4G3), transcript variant X43, mRNA	6.17801	0.000734163
	849	XM_047449415.1	endogenous retrovirus group K member 5 Gag polyprotein (LOC124906262), transcript variant X5, mRNA	6.17801	0.000734163
	850	XR_001740168.3	tRNA nucleotidyl transferase 1 (TRNT1), transcript variant X1, misc_RNA	6.17801	0.000734163
	851	NM_001375755.1	abl interactor 2 (ABI2), transcript variant 74, mRNA	6.17801	0.00247818
	852	XM_047448949.1	TBL1X receptor 1 (TBL1XR1), transcript variant X10, mRNA	6.17801	0.00247818
	853	NM_001042665.1	pleckstrin homology and RhoGEF domain containing G5 (PLEKHG5), transcript variant 5, mRNA	6.15564	0.000788614
	854	NM_001145256.2	interleukin 1 receptor associated kinase 4 (IRAK4), transcript variant 3, mRNA	6.15564	0.000788614
	855	NM_001195045.2	Yes1 associated transcriptional regulator (YAP1), transcript variant 4, mRNA	6.15564	0.000788614
	856	NM_001306147.2	septin 11 (SEPTIN11), transcript variant 1, mRNA	6.15564	0.000788614
	857	NM_001330479.2	solute carrier family 30 member 6 (SLC30A6), transcript variant 8, mRNA	6.15564	0.000788614
	858	NM_001376187.1	zinc finger and BTB domain containing 38 (ZBTB38), transcript variant 54, mRNA	6.15564	0.000788614
	859	NM_006663.4	protein phosphatase 1 regulatory subunit 13 like (PPP1R13L), transcript variant 2, mRNA	6.15564	0.000788614
	860	NM_031220.4	PITPNM family member 3 (PITPNM3), transcript variant 1, mRNA	6.15564	0.000788614
	861	NR_047658.2	KAT8 regulatory NSL complex subunit 3 (KANSL3), transcript variant 7, non-coding RNA	6.15564	0.000788614
	862	NR_174444.1	transcription elongation regulator 1 (TCERG1), transcript variant 58, non-coding RNA	6.15564	0.000788614
	863	XM_005246075.2	RNA binding motif protein 44 (RBM44), transcript variant X4, mRNA	6.15564	0.000788614
	864	XM_011526166.3	zinc finger protein 236 (ZNF236), transcript variant X3, mRNA	6.15564	0.000788614
	865	XM_017022547.3	ubiquitin protein ligase E3A (UBE3A), transcript variant X7, mRNA	6.15564	0.000788614
	866	XM_047415714.1	methylenetetrahydrofolate dehydrogenase (NADP+ dependent) 2 like (MTHFD2L), transcript variant X11, mRNA	6.15564	0.000788614
	867	XM_047419132.1	AT-rich interaction domain 1B (ARID1B), transcript variant X4, mRNA	6.15564	0.000788614
	868	XM_047424209.1	protein phosphatase 1 regulatory subunit 26 (PPP1R26), transcript variant X5, mRNA	6.15564	0.000788614
	869	XM_047427907.1	phosphatidylinositol transfer protein membrane associated 1 (PITPNM1), transcript variant X3, mRNA	6.15564	0.000788614
	870	XM_047431366.1	Rho GTPase activating protein 5 (ARHGAP5), transcript variant X3, mRNA	6.15564	0.000788614
	871	XM_047434716.1	hydroxy-delta-5-steroid dehydrogenase, 3 beta- and steroid delta-isomerase 7 (HSD3B7), transcript variant X4, mRNA	6.15564	0.000788614
	872	NM_001391955.1	ubiquitin specific peptidase 54 (USP54), transcript variant 26, mRNA	6.15564	0.00107611
	873	NM_024611.6	interactor of little elongation complex ELL subunit 2 (ICE2), transcript variant 1, mRNA	6.15564	0.00265814
	874	NR_024122.2	PBX homeobox 3 (PBX3), transcript variant 3, non-coding RNA	6.15564	0.00265814
	875	NM_001174159.2	SH2 domain containing 4A (SH2D4A), transcript variant 2, mRNA	6.13292	0.000817963
	876	NM_001267608.2	family with sequence similarity 189 member B (FAM189B), transcript variant 3, mRNA	6.13292	0.000817963
	877	NM_001276414.2	unk like zinc finger (UNKL), transcript variant 5, mRNA	6.13292	0.000817963
	878	NM_001300741.2	nudix hydrolase 12 (NUDT12), transcript variant 2, mRNA	6.13292	0.000817963
	879	NM_001318975.1	branched chain keto acid dehydrogenase E1 subunit beta (BCKDHB), transcript variant 3, mRNA; nuclear gene for mitochondrial product	6.13292	0.000817963
	880	NM_001347016.2	transmembrane protein 62 (TMEM62), transcript variant 14, mRNA	6.13292	0.000817963
	881	NM_001348083.1	DLC1 Rho GTPase activating protein (DLC1), transcript variant 8, mRNA	6.13292	0.000817963
	882	NM_001362719.2	basic leucine zipper and W2 domains 2 (BZW2), transcript variant 5, mRNA	6.13292	0.000817963
	883	NM_001362780.2	zinc finger and SCAN domain containing 21 (ZSCAN21), transcript variant 2, mRNA	6.13292	0.000817963
	884	NM_001385176.1	ubiquitin specific peptidase 36 (USP36), transcript variant 9, mRNA	6.13292	0.000817963
	885	NM_001391902.1	eukaryotic translation initiation factor 4 gamma 3 (EIF4G3), transcript variant 15, mRNA	6.13292	0.000817963
	886	NM_004176.5	sterol regulatory element binding transcription factor 1 (SREBF1), transcript variant 2, mRNA	6.13292	0.000817963
	887	NM_058243.3	bromodomain containing 4 (BRD4), transcript variant long, mRNA	6.13292	0.000817963
	888	XM_005268607.2	polypeptide N-acetylgalactosaminyltransferase 6 (GALNT6), transcript variant X4, mRNA	6.13292	0.000817963
	889	XM_017001387.3	WD repeat containing, antisense to TP73 (WRAP73), transcript variant X1, mRNA	6.13292	0.000817963
	890	XM_017013458.2	MYB proto-oncogene like 1 (MYBL1), transcript variant X5, mRNA	6.13292	0.000817963
	891	XM_047423131.1	RAB GTPase activating protein 1 (RABGAP1), transcript variant X8, mRNA	6.13292	0.000817963
	892	XM_047428504.1	ETS variant transcription factor 6 (ETV6), transcript variant X6, mRNA	6.13292	0.000817963
	893	XM_047428534.1	R3H domain containing 2 (R3HDM2), transcript variant X32, mRNA	6.13292	0.000817963
	894	XM_047431162.1	olfactory receptor family 4 subfamily F member 16 (OR4F16), transcript variant X4, mRNA	6.13292	0.000817963
	895	XM_047436771.1	acyl-CoA binding domain containing 4 (ACBD4), transcript variant X24, mRNA	6.13292	0.000817963
	896	XR_007060130.1	limb development membrane protein 1 (LMBR1), transcript variant X1, misc_RNA	6.13292	0.000817963
	897	XM_017013535.2	scavenger receptor class A member 3 (SCARA3), transcript variant X2, mRNA	6.13292	0.00275499
	898	XM_047428873.1	mevalonate kinase (MVK), transcript variant X1, mRNA	6.13292	0.00275499
	899	NM_001201329.2	protein phosphatase 1 regulatory subunit 3B (PPP1R3B), transcript variant 1, mRNA	6.10984	0.000848855
	900	NM_001258380.2	solute carrier family 4 member 7 (SLC4A7), transcript variant 3, mRNA	6.10984	0.000848855
	901	NM_001353276.2	CYFIP related Rac1 interactor B (CYRIB), transcript variant 38, mRNA	6.10984	0.000848855
	902	NM_001368073.2	regulatory factor X7 (RFX7), transcript variant 2, mRNA	6.10984	0.000848855
	903	NM_001368769.2	B9 domain containing 1 (B9D1), transcript variant 11, mRNA	6.10984	0.000848855
	904	NM_014789.3	zinc finger protein 623 (ZNF623), transcript variant 1, mRNA	6.10984	0.000848855
	905	NM_079837.3	BTG3 associated nuclear protein (BANP), transcript variant 2, mRNA	6.10984	0.000848855
	906	NM_198468.4	MMS22 like, DNA repair protein (MMS22L), transcript variant 1, mRNA	6.10984	0.000848855
	907	NM_199426.2	ZFP64 zinc finger protein (ZFP64), transcript variant 3, mRNA	6.10984	0.000848855
	908	NR_073201.4	DENN domain containing 4C (DENND4C), transcript variant 2, non-coding RNA	6.10984	0.000848855
	909	NR_147920.2	vezatin, adherens junctions transmembrane protein (VEZT), transcript variant 39, non-coding RNA	6.10984	0.000848855
	910	XM_005245284.4	gon-4 like (GON4L), transcript variant X9, mRNA	6.10984	0.000848855
	911	XM_006710689.3	phosphatidylinositol-4,5-bisphosphate 3-kinase catalytic subunit delta (PIK3CD), transcript variant X9, mRNA	6.10984	0.000848855
	912	XM_011522568.3	myocardin related transcription factor B (MRTFB), transcript variant X2, mRNA	6.10984	0.000848855
	913	XM_011530011.2	GRAM domain containing 4 (GRAMD4), transcript variant X12, mRNA	6.10984	0.000848855
	914	XM_047416705.1	NAD kinase 2, mitochondrial (NADK2), transcript variant X3, mRNA	6.10984	0.000848855
	915	XM_047416835.1	Dmx like 1 (DMXL1), transcript variant X5, mRNA	6.10984	0.000848855
	916	XM_047418291.1	estrogen receptor 1 (ESR1), transcript variant X11, mRNA	6.10984	0.000848855
	917	XM_047421455.1	eukaryotic translation elongation factor 1 delta (EEF1D), transcript variant X43, mRNA	6.10984	0.000848855
	918	XM_047423246.1	SWT1 RNA endoribonuclease homolog (SWT1), transcript variant X9, mRNA	6.10984	0.000848855
	919	XM_047432822.1	FA complementation group I (FANCI), transcript variant X36, mRNA	6.10984	0.000848855
	920	XM_047433414.1	TNF receptor superfamily member 14 (TNFRSF14), transcript variant X3, mRNA	6.10984	0.000848855
	921	XR_007064506.1	E3 ubiquitin-protein ligase HERC2-like (LOC102723564), transcript variant X3, misc_RNA	6.10984	0.000848855
	922	NM_001008894.3	NIPA magnesium transporter 2 (NIPA2), transcript variant 4, mRNA	6.10984	0.00285682
	923	NM_001322443.2	heterogeneous nuclear ribonucleoprotein H3 (HNRNPH3), transcript variant 11, mRNA	6.10984	0.00285682
	924	NM_001385548.1	caprin family member 2 (CAPRIN2), transcript variant 57, mRNA	6.10984	0.00285682
	925	XM_005247911.5	IQ motif containing B1 (IQCB1), transcript variant X1, mRNA	6.10984	0.00285682
	926	XM_011522741.4	sorting nexin 29 (SNX29), transcript variant X6, mRNA	6.10984	0.00285682
	927	NM_001145549.4	thioredoxin domain containing 5 (TXNDC5), transcript variant 3, mRNA	6.08638	0.000881395
	928	NM_001206704.2	SP100 nuclear antigen (SP100), transcript variant 6, mRNA	6.08638	0.000881395
	929	NM_001277817.2	YTH N6-methyladenosine RNA binding protein 3 (YTHDF3), transcript variant 6, mRNA	6.08638	0.000881395
	930	NM_001321454.2	REV1 DNA directed polymerase (REV1), transcript variant 3, mRNA	6.08638	0.000881395
	931	NM_001330570.3	beta-1,4-galactosyltransferase 6 (B4GALT6), transcript variant 2, mRNA	6.08638	0.000881395
	932	NM_001365776.1	tropomyosin 1 (TPM1), transcript variant TmBr1, mRNA	6.08638	0.000881395
	933	NM_001388389.1	sterol regulatory element binding transcription factor 1 (SREBF1), transcript variant 8, mRNA	6.08638	0.000881395
	934	NM_001394641.1	coiled-coil alpha-helical rod protein 1 (CCHCR1), transcript variant 4, mRNA	6.08638	0.000881395
	935	NM_006718.5	PLAG1 like zinc finger 1 (PLAGL1), transcript variant 2, mRNA	6.08638	0.000881395
	936	NM_033331.4	cell division cycle 14B (CDC14B), transcript variant 2, mRNA	6.08638	0.000881395
	937	NR_048562.1	serine hydroxymethyltransferase 2 (SHMT2), transcript variant 9, non-coding RNA	6.08638	0.000881395
	938	XM_017017754.3	arrestin beta 1 (ARRB1), transcript variant X7, mRNA	6.08638	0.000881395
	939	XM_017019348.2	CCR4-NOT transcription complex subunit 2 (CNOT2), transcript variant X2, mRNA	6.08638	0.000881395
	940	XM_017023153.2	trinucleotide repeat containing adaptor 6A (TNRC6A), transcript variant X39, mRNA	6.08638	0.000881395
	941	XM_024452966.2	PMS1 homolog 1, mismatch repair system component (PMS1), transcript variant X1, mRNA	6.08638	0.000881395
	942	XM_047419473.1	synaptojanin 2 (SYNJ2), transcript variant X5, mRNA	6.08638	0.000881395
	943	XM_047420433.1	MLX interacting protein like (MLXIPL), transcript variant X5, mRNA	6.08638	0.000881395
	944	XM_047430519.1	RNA binding motif protein 26 (RBM26), transcript variant X29, mRNA	6.08638	0.000881395
	945	XM_047444397.1	alpha-1,6-mannosylglycoprotein 6-beta-N-acetylglucosaminyltransferase (MGAT5), transcript variant X6, mRNA	6.08638	0.000881395
	946	XR_007059184.1	AT-hook DNA binding motif containing 1 (AHDC1), transcript variant X22, misc_RNA	6.08638	0.000881395
	947	NM_001321369.2	CD99 molecule (Xg blood group) (CD99), transcript variant 6, mRNA	6.08638	0.00296396
	948	NM_024956.4	transmembrane protein 62 (TMEM62), transcript variant 1, mRNA	6.08638	0.00296396
	949	NM_152778.4	major facilitator superfamily domain containing 8 (MFSD8), transcript variant 1, mRNA	6.08638	0.00296396
	950	NM_001129844.2	calcium voltage-gated channel subunit alpha1 C (CACNA1C), transcript variant 19, mRNA	6.06254	0.000915698
	951	NM_001130031.2	zinc finger protein 562 (ZNF562), transcript variant 1, mRNA	6.06254	0.000915698
	952	NM_001143971.2	chromodomain Y like (CDYL), transcript variant 5, mRNA	6.06254	0.000915698
	953	NM_001324206.2	ectodysplasin A2 receptor (EDA2R), transcript variant 11, mRNA	6.06254	0.000915698
	954	NM_001346134.1	transmembrane p24 trafficking protein family member 8 (TMED8), transcript variant 4, mRNA	6.06254	0.000915698
	955	NM_001374257.1	nephrocystin 1 (NPHP1), transcript variant 6, mRNA	6.06254	0.000915698
	956	NM_014900.5	cordon-bleu WH2 repeat protein like 1 (COBLL1), transcript variant 2, mRNA	6.06254	0.000915698
	957	NM_017656.4	zinc finger protein 562 (ZNF562), transcript variant 3, mRNA	6.06254	0.000915698
	958	NM_201453.4	COBW domain containing 3 (CBWD3), transcript variant 1, mRNA	6.06254	0.000915698
	959	NR_033232.3	sphingomyelin phosphodiesterase 4 (SMPD4), transcript variant 6, non-coding RNA	6.06254	0.000915698
	960	NR_134896.2	deoxyguanosine kinase (DGUOK), transcript variant 11, non-coding RNA	6.06254	0.000915698
	961	XM_005264546.3	exportin 1 (XPO1), transcript variant X22, mRNA	6.06254	0.000915698
	962	XM_005271482.5	SIK family kinase 3 (SIK3), transcript variant X2, mRNA	6.06254	0.000915698
	963	XM_006721072.5	solute carrier family 5 member 2 (SLC5A2), transcript variant X1, mRNA	6.06254	0.000915698
	964	XM_011510581.4	microtubule interacting and trafficking domain containing 1 (MITD1), transcript variant X1, mRNA	6.06254	0.000915698
	965	XM_011539539.3	programmed cell death 11 (PDCD11), transcript variant X2, mRNA	6.06254	0.000915698
	966	XM_017001924.2	MIER1 transcriptional regulator (MIER1), transcript variant X6, mRNA	6.06254	0.000915698
	967	XM_017002729.2	period circadian regulator 3 (PER3), transcript variant X39, mRNA	6.06254	0.000915698
	968	XM_017013265.2	pleckstrin and Sec7 domain containing 3 (PSD3), transcript variant X18, mRNA	6.06254	0.000915698
	969	XM_017014843.2	centlein (CNTLN), transcript variant X12, mRNA	6.06254	0.000915698
	970	XM_017016869.2	LIM domain binding 1 (LDB1), transcript variant X6, mRNA	6.06254	0.000915698
	971	XM_024447163.2	nibrin (NBN), transcript variant X1, mRNA	6.06254	0.000915698
	972	XM_047421218.1	sorbin and SH3 domain containing 3 (SORBS3), transcript variant X7, mRNA	6.06254	0.000915698
	973	XM_047423219.1	F-box protein 10 (FBXO10), transcript variant X1, mRNA	6.06254	0.000915698
	974	XM_047425269.1	calcium homeostasis modulator family member 2 (CALHM2), transcript variant X9, mRNA	6.06254	0.000915698
	975	XM_047432335.1	leucine rich repeat containing 57 (LRRC57), transcript variant X3, mRNA	6.06254	0.000915698
	976	XM_047435188.1	tousled like kinase 2 (TLK2), transcript variant X32, mRNA	6.06254	0.000915698
	977	XM_047440359.1	NSF attachment protein beta (NAPB), transcript variant X3, mRNA	6.06254	0.000915698
	978	XM_047442487.1	zinc finger protein 75D (ZNF75D), transcript variant X3, mRNA	6.06254	0.000915698
	979	XM_047442974.1	STAM binding protein (STAMBP), transcript variant X11, mRNA	6.06254	0.000915698
	980	XM_047449254.1	DAZ interacting zinc finger protein 3 (DZIP3), transcript variant X7, mRNA	6.06254	0.000915698
	981	XR_007066745.1	uncharacterized LOC105371630 (LOC105371630), transcript variant X2, ncRNA	6.06254	0.000915698
	982	NM_001284403.2	pentatricopeptide repeat domain 2 (PTCD2), transcript variant 2, mRNA; nuclear gene for mitochondrial product	6.03829	0.000951888
	983	NM_001323586.2	Suv3 like RNA helicase (SUPV3L1), transcript variant 5, mRNA; nuclear gene for mitochondrial product	6.03829	0.000951888
	984	NM_001367204.1	chordin like 1 (CHRDL1), transcript variant 5, mRNA	6.03829	0.000951888
	985	NM_001376006.1	GTF2H2 family member C (GTF2H2C), transcript variant 9, mRNA	6.03829	0.000951888
	986	NM_001384444.1	polypeptide N-acetylgalactosaminyltransferase 1 (GALNT1), transcript variant 8, mRNA	6.03829	0.000951888
	987	NM_001400218.1	SEC31 homolog A, COPII coat complex component (SEC31A), transcript variant 52, mRNA	6.03829	0.000951888
	988	NM_182734.3	phospholipase C beta 1 (PLCB1), transcript variant 2, mRNA	6.03829	0.000951888
	989	NR_158212.1	component of oligomeric golgi complex 4 (COG4), transcript variant 4, non-coding RNA	6.03829	0.000951888
	990	XM_005255427.4	LUC7 like (LUC7L), transcript variant X2, mRNA	6.03829	0.000951888
	991	XM_047421184.1	5-methyltetrahydrofolate-homocysteine methyltransferase (MTR), transcript variant X7, mRNA	6.03829	0.000951888
	992	XM_047423215.1	F-box and WD repeat domain containing 2 (FBXW2), transcript variant X7, mRNA	6.03829	0.000951888
	993	XM_047428418.1	DENN domain containing 5B (DENND5B), transcript variant X6, mRNA	6.03829	0.000951888
	994	XM_047433833.1	Gse1 coiled-coil protein (GSE1), transcript variant X23, mRNA	6.03829	0.000951888
	995	XM_047444684.1	ankyrin repeat and MYND domain containing 1 (ANKMY1), transcript variant X37, mRNA	6.03829	0.000951888
	996	XM_047449426.1	uncharacterized LOC124909461 (LOC124909461), transcript variant X1, mRNA	6.03829	0.000951888
	997	XM_011525895.2	phosphatidylinositol glycan anchor biosynthesis class N (PIGN), transcript variant X3, mRNA	6.03829	0.00319567
	998	NM_014823.3	WNK lysine deficient protein kinase 1 (WNK1), transcript variant 2, mRNA	6.02601	0.00134968
	999	NM_001287335.2	KIAA1191 (KIAA1191), transcript variant 4, mRNA	6.01363	0.0009901
	1000	NM_001314060.2	zinc finger protein 510 (ZNF510), transcript variant 3, mRNA	6.01363	0.0009901
	1001	NM_001321228.2	histone deacetylase 6 (HDAC6), transcript variant 4, mRNA	6.01363	0.0009901
	1002	NM_001367241.3	hephaestin (HEPH), transcript variant 12, mRNA	6.01363	0.0009901
	1003	NM_001369621.1	docking protein 4 (DOK4), transcript variant 6, mRNA	6.01363	0.0009901
	1004	NM_001384958.1	NLR family CARD domain containing 5 (NLRC5), transcript variant 11, mRNA	6.01363	0.0009901
	1005	NM_001387024.1	GRAM domain containing 1B (GRAMD1B), transcript variant 10, mRNA	6.01363	0.0009901
	1006	NM_001393468.1	ankyrin repeat and MYND domain containing 1 (ANKMY1), transcript variant 20, mRNA	6.01363	0.0009901
	1007	NM_001394203.1	small nuclear RNA activating complex polypeptide 4 (SNAPC4), transcript variant 4, mRNA	6.01363	0.0009901
	1008	NM_001399870.1	TGF-beta activated kinase 1 (MAP3K7) binding protein 3 (TAB3), transcript variant 2, mRNA	6.01363	0.0009901
	1009	NM_001400447.1	matrin 3 (MATR3), transcript variant 12, mRNA	6.01363	0.0009901
	1010	NM_017752.3	TBC1 domain family member 8B (TBC1D8B), transcript variant 1, mRNA	6.01363	0.0009901
	1011	NM_212540.3	E2F transcription factor 6 (E2F6), transcript variant f, mRNA	6.01363	0.0009901
	1012	NR_047518.1	HOX transcript antisense RNA (HOTAIR), transcript variant 3, long non-coding RNA	6.01363	0.0009901
	1013	NR_174504.1	myotubularin related protein 14 (MTMR14), transcript variant 38, non-coding RNA	6.01363	0.0009901
	1014	XM_005257157.4	bromodomain PHD finger transcription factor (BPTF), transcript variant X10, mRNA	6.01363	0.0009901
	1015	XM_005259163.3	pleckstrin homology and RhoGEF domain containing G2 (PLEKHG2), transcript variant X3, mRNA	6.01363	0.0009901
	1016	XM_005273409.2	heparan-alpha-glucosaminide N-acetyltransferase (HGSNAT), transcript variant X1, mRNA	6.01363	0.0009901
	1017	XM_006713566.5	armadillo repeat containing 8 (ARMC8), transcript variant X2, mRNA	6.01363	0.0009901
	1018	XM_011512603.3	ArfGAP with coiled-coil, ankyrin repeat and PH domains 2 (ACAP2), transcript variant X5, mRNA	6.01363	0.0009901
	1019	XM_011530239.3	peroxisome proliferator activated receptor alpha (PPARA), transcript variant X2, mRNA	6.01363	0.0009901
	1020	XM_017026737.3	amyloid beta precursor like protein 1 (APLP1), transcript variant X1, mRNA	6.01363	0.0009901
	1021	XM_024447828.2	HECT domain E3 ubiquitin protein ligase 2 (HECTD2), transcript variant X5, mRNA	6.01363	0.0009901
	1022	XM_047436748.1	rhomboid 5 homolog 2 (RHBDF2), transcript variant X7, mRNA	6.01363	0.0009901
	1023	XM_047441784.1	stromal antigen 2 (STAG2), transcript variant X12, mRNA	6.01363	0.0009901
	1024	XM_047449754.1	transmembrane anterior posterior transformation 1 (TAPT1), transcript variant X3, mRNA	6.01363	0.0009901
	1025	XM_011524628.4	KAT8 regulatory NSL complex subunit 1 (KANSL1), transcript variant X3, mRNA	6.00531	0.0009258
	1026	NM_001135037.2	microfibril associated protein 3 (MFAP3), transcript variant 2, mRNA	5.98853	0.00103048
	1027	NM_001144970.3	NEDD4 like E3 ubiquitin protein ligase (NEDD4L), transcript variant c, mRNA	5.98853	0.00103048
	1028	NM_001166687.2	phosphofructokinase, muscle (PFKM), transcript variant 2, mRNA	5.98853	0.00103048
	1029	NM_001272075.2	ubiquitin specific peptidase 10 (USP10), transcript variant 1, mRNA	5.98853	0.00103048
	1030	NM_001287443.1	jade family PHD finger 1 (JADE1), transcript variant 8, mRNA	5.98853	0.00103048
	1031	NM_001306191.2	cAMP regulated phosphoprotein 19 (ARPP19), transcript variant 1, mRNA	5.98853	0.00103048
	1032	NM_001321813.1	Cbl proto-oncogene B (CBLB), transcript variant 18, mRNA	5.98853	0.00103048
	1033	NM_001350957.2	limb development membrane protein 1 (LMBR1), transcript variant 6, mRNA	5.98853	0.00103048
	1034	NM_001374855.1	FAM111 trypsin like peptidase A (FAM111A), transcript variant 20, mRNA	5.98853	0.00103048
	1035	NM_001376185.1	zinc finger and BTB domain containing 38 (ZBTB38), transcript variant 52, mRNA	5.98853	0.00103048
	1036	NM_001387970.1	zinc finger and BTB domain containing 38 (ZBTB38), transcript variant 74, mRNA	5.98853	0.00103048
	1037	NM_004938.4	death associated protein kinase 1 (DAPK1), transcript variant 1, mRNA	5.98853	0.00103048
	1038	NM_019084.5	cyclin J (CCNJ), transcript variant 2, mRNA	5.98853	0.00103048
	1039	NR_155742.2	small integral membrane protein 29 (SMIM29), transcript variant 5, non-coding RNA	5.98853	0.00103048
	1040	XM_006714879.4	family with sequence similarity 193 member B (FAM193B), transcript variant X8, mRNA	5.98853	0.00103048
	1041	XM_006715869.5	zinc finger protein 800 (ZNF800), transcript variant X5, mRNA	5.98853	0.00103048
	1042	XM_006720539.4	myosin IXA (MYO9A), transcript variant X9, mRNA	5.98853	0.00103048
	1043	XM_011539528.4	inositol polyphosphate-5-phosphatase F (INPP5F), transcript variant X4, mRNA	5.98853	0.00103048
	1044	XM_017014561.3	cyclin dependent kinase 20 (CDK20), transcript variant X3, mRNA	5.98853	0.00103048
	1045	XM_017026087.2	suppressor of cytokine signaling 6 (SOCS6), transcript variant X6, mRNA	5.98853	0.00103048
	1046	XM_047421772.1	RNA binding motif protein 12B (RBM12B), transcript variant X3, mRNA	5.98853	0.00103048
	1047	XM_047425349.1	6-phosphofructo-2-kinase/fructose-2,6-biphosphatase 3 (PFKFB3), transcript variant X11, mRNA	5.98853	0.00103048
	1048	XM_047425922.1	N-deacetylase and N-sulfotransferase 2 (NDST2), transcript variant X2, mRNA	5.98853	0.00103048
	1049	XM_047427950.1	FCH and double SH3 domains 2 (FCHSD2), transcript variant X4, mRNA	5.98853	0.00103048
	1050	XM_047434458.1	xylosyltransferase 1 (XYLT1), transcript variant X1, mRNA	5.98853	0.00103048
	1051	XM_047437105.1	phosphatidylglycerophosphate synthase 1 (PGS1), transcript variant X18, mRNA	5.98853	0.00103048
	1052	XM_047447859.1	zinc finger and BTB domain containing 38 (ZBTB38), transcript variant X19, mRNA	5.98853	0.00103048
	1053	XR_931927.4	FERM domain containing 5 (FRMD5), transcript variant X1, misc_RNA	5.98853	0.00103048
	1054	NM_001129839.2	calcium voltage-gated channel subunit alpha1 C (CACNA1C), transcript variant 13, mRNA	5.963	0.00107319
	1055	NM_001276451.2	dorsal root ganglia homeobox (DRGX), mRNA	5.963	0.00107319
	1056	NM_001278579.2	activin A receptor type 2A (ACVR2A), transcript variant 1, mRNA	5.963	0.00107319
	1057	NM_001330653.3	unc-13 homolog B (UNC13B), transcript variant 2, mRNA	5.963	0.00107319
	1058	NM_001349108.2	ST6 N-acetylgalactosaminide alpha-2,6-sialyltransferase 3 (ST6GALNAC3), transcript variant 6, mRNA	5.963	0.00107319
	1059	NM_001354756.2	adducin 1 (ADD1), transcript variant 8, mRNA	5.963	0.00107319
	1060	NM_001370536.1	ring finger and WD repeat domain 3 (RFWD3), transcript variant 4, mRNA	5.963	0.00107319
	1061	NM_001386038.1	DENN domain containing 4C (DENND4C), mRNA	5.963	0.00107319
	1062	NM_001393969.1	diphosphoinositol pentakisphosphate kinase 1 (PPIP5K1), transcript variant 29, mRNA	5.963	0.00107319
	1063	NM_018027.5	FERM domain containing 4A (FRMD4A), transcript variant 1, mRNA	5.963	0.00107319
	1064	NM_148978.3	pantothenate kinase 1 (PANK1), transcript variant beta, mRNA	5.963	0.00107319
	1065	NR_172060.1	SET domain bifurcated histone lysine methyltransferase 1 (SETDB1), transcript variant 15, non-coding RNA	5.963	0.00107319
	1066	XM_005248403.5	follistatin (FST), transcript variant X8, mRNA	5.963	0.00107319
	1067	XM_006720116.5	mutL homolog 3 (MLH3), transcript variant X2, mRNA	5.963	0.00107319
	1068	XM_011516116.3	huntingtin interacting protein 1 (HIP1), transcript variant X1, mRNA	5.963	0.00107319
	1069	XM_011538615.3	protein tyrosine phosphatase receptor type R (PTPRR), transcript variant X1, mRNA	5.963	0.00107319
	1070	XM_011539569.3	WASH complex subunit 2C (WASHC2C), transcript variant X3, mRNA	5.963	0.00107319
	1071	XM_017009598.2	ADP ribosylation factor like GTPase 15 (ARL15), transcript variant X5, mRNA	5.963	0.00107319
	1072	XM_024449830.2	abhydrolase domain containing 2, acylglycerol lipase (ABHD2), transcript variant X4, mRNA	5.963	0.00107319
	1073	XM_024450849.2	pyrroline-5-carboxylate reductase 1 (PYCR1), transcript variant X2, mRNA	5.963	0.00107319
	1074	XM_047429161.1	Mdm1 nuclear protein (MDM1), transcript variant X3, mRNA	5.963	0.00107319
	1075	XM_047437014.1	centrosomal protein 95 (CEP95), transcript variant X4, mRNA	5.963	0.00107319
	1076	XM_047440174.1	solute carrier family 35 member C2 (SLC35C2), transcript variant X22, mRNA	5.963	0.00107319
	1077	XM_047442334.1	ribosomal protein S6 kinase A3 (RPS6KA3), transcript variant X11, mRNA	5.963	0.00107319
	1078	XM_047444180.1	interleukin 1 receptor type 1 (IL1R1), transcript variant X10, mRNA	5.963	0.00107319
	1079	XM_047444934.1	dedicator of cytokinesis 10 (DOCK10), transcript variant X19, mRNA	5.963	0.00107319
	1080	XM_047449499.1	WD repeat domain 47 (WDR47), transcript variant X3, mRNA	5.963	0.00107319
	1081	XR_007064416.1	small nuclear RNA activating complex polypeptide 5 (SNAPC5), transcript variant X1, misc_RNA	5.963	0.00107319
	1082	XR_007078555.1	lysophospholipase like 1 (LYPLAL1), transcript variant X1, misc_RNA	5.963	0.00107319
	1083	XR_934937.4	uncharacterized LOC105371870 (LOC105371870), transcript variant X4, ncRNA	5.963	0.00107319
	1084	XM_005272095.2	nudix hydrolase 12 (NUDT12), transcript variant X1, mRNA	5.963	0.00359318
	1085	NM_001164271.2	DLC1 Rho GTPase activating protein (DLC1), transcript variant 4, mRNA	5.937	0.00111841
	1086	NM_001197237.2	butyrophilin subfamily 2 member A2 (BTN2A2), transcript variant 3, mRNA	5.937	0.00111841
	1087	NM_001352663.2	nucleobindin 2 (NUCB2), transcript variant 5, mRNA	5.937	0.00111841
	1088	NM_001363704.2	CDC like kinase 2 (CLK2), transcript variant 4, mRNA	5.937	0.00111841
	1089	NM_001366604.2	DERPC proline and glycine rich nuclear protein (DERPC), transcript variant 5, mRNA	5.937	0.00111841
	1090	NM_001377498.1	non-homologous end joining factor 1 (NHEJ1), transcript variant 2, mRNA	5.937	0.00111841
	1091	NM_001387072.1	cytoplasmic polyadenylation element binding protein 1 (CPEB1), transcript variant 29, mRNA	5.937	0.00111841
	1092	NM_033160.7	zinc finger protein 658 (ZNF658), transcript variant 2, mRNA	5.937	0.00111841
	1093	NR_110925.1	SVIL antisense RNA 1 (SVIL-AS1), transcript variant 7, long non-coding RNA	5.937	0.00111841
	1094	NR_148677.3	lysine demethylase 4C (KDM4C), transcript variant 14, non-coding RNA	5.937	0.00111841
	1095	NR_170544.1	NEDD4 binding protein 2 like 2 (N4BP2L2), transcript variant 51, non-coding RNA	5.937	0.00111841
	1096	XM_006719325.5	pre-mRNA processing factor 40 homolog B (PRPF40B), transcript variant X2, mRNA	5.937	0.00111841
	1097	XM_006719682.3	ubiquitin protein ligase E3B (UBE3B), transcript variant X9, mRNA	5.937	0.00111841
	1098	XM_011515918.3	endosome-lysosome associated apoptosis and autophagy regulator family member 2 (ELAPOR2), transcript variant X2, mRNA	5.937	0.00111841
	1099	XM_011525372.2	ubiquitin specific peptidase 32 (USP32), transcript variant X2, mRNA	5.937	0.00111841
	1100	XM_011529877.3	ankyrin repeat domain 54 (ANKRD54), transcript variant X1, mRNA	5.937	0.00111841
	1101	XM_011531103.2	GRB2 associated binding protein 3 (GAB3), transcript variant X1, mRNA	5.937	0.00111841
	1102	XM_017013408.3	RNA binding motif protein 12B (RBM12B), transcript variant X8, mRNA	5.937	0.00111841
	1103	XM_047415799.1	OTU deubiquitinase 3 (OTUD3), transcript variant X3, mRNA	5.937	0.00111841
	1104	XM_047420461.1	ubiquitin conjugating enzyme E2 D4 (putative) (UBE2D4), transcript variant X3, mRNA	5.937	0.00111841
	1105	XM_047421085.1	secernin 1 (SCRN1), transcript variant X1, mRNA	5.937	0.00111841
	1106	XM_047423254.1	Rap guanine nucleotide exchange factor 1 (RAPGEF1), transcript variant X18, mRNA	5.937	0.00111841
	1107	XM_047427045.1	platelet activating factor acetylhydrolase 1b catalytic subunit 2 (PAFAH1B2), transcript variant X5, mRNA	5.937	0.00111841
	1108	XM_047427332.1	ubiquitin specific peptidase 35 (USP35), transcript variant X1, mRNA	5.937	0.00111841
	1109	XM_047430596.1	zinc finger MYM-type containing 2 (ZMYM2), transcript variant X16, mRNA	5.937	0.00111841
	1110	XM_047430950.1	solute carrier family 25 member 29 (SLC25A29), transcript variant X10, mRNA	5.937	0.00111841
	1111	XM_047434289.1	zinc finger MYM-type containing 4 (ZMYM4), transcript variant X12, mRNA	5.937	0.00111841
	1112	XM_047435524.1	eukaryotic translation initiation factor 5A (EIF5A), transcript variant X7, mRNA	5.937	0.00111841
	1113	XM_047436416.1	phosphoribosyl pyrophosphate synthetase associated protein 2 (PRPSAP2), transcript variant X2, mRNA	5.937	0.00111841
	1114	XM_047437571.1	centrosomal protein 192 (CEP192), transcript variant X16, mRNA	5.937	0.00111841
	1115	XM_047437795.1	Rho GTPase activating protein 28 (ARHGAP28), transcript variant X3, mRNA	5.937	0.00111841
	1116	XM_047438975.1	MIER family member 2 (MIER2), transcript variant X8, mRNA	5.937	0.00111841
	1117	XM_047443711.1	sprouty related EVH1 domain containing 2 (SPRED2), transcript variant X5, mRNA	5.937	0.00111841
	1118	XM_047429172.1	aryl hydrocarbon receptor nuclear translocator like 2 (ARNTL2), transcript variant X4, mRNA	5.937	0.00374097
	1119	NM_001376873.1	plexin B2 (PLXNB2), transcript variant 12, mRNA	5.92383	0.00158865
	1120	NM_001330227.3	nucleobindin 2 (NUCB2), transcript variant 2, mRNA	5.91941	0.00107733
	1121	NM_000332.4	ataxin 1 (ATXN1), transcript variant 1, mRNA	5.91053	0.00116632
	1122	NM_001164489.2	ADAM metallopeptidase domain 8 (ADAM8), transcript variant 2, mRNA	5.91053	0.00116632
	1123	NM_001174117.3	Dmx like 2 (DMXL2), transcript variant 3, mRNA	5.91053	0.00116632
	1124	NM_001304486.1	translocase of inner mitochondrial membrane 9 (TIMM9), transcript variant 3, mRNA; nuclear gene for mitochondrial product	5.91053	0.00116632
	1125	NM_001353361.2	G protein-coupled receptor 137C (GPR137C), transcript variant 1, mRNA	5.91053	0.00116632
	1126	NM_001357857.2	ataxin 1 (ATXN1), transcript variant 1, mRNA	5.91053	0.00116632
	1127	NM_001385908.1	zinc finger FYVE-type containing 27 (ZFYVE27), transcript variant 41, mRNA	5.91053	0.00116632
	1128	NM_024759.3	NIPA like domain containing 2 (NIPAL2), transcript variant 2, mRNA	5.91053	0.00116632
	1129	NM_203382.3	alpha-methylacyl-CoA racemase (AMACR), transcript variant 2, mRNA	5.91053	0.00116632
	1130	NR_146791.2	HECT domain and ankyrin repeat containing E3 ubiquitin protein ligase 1 (HACE1), transcript variant 17, non-coding RNA	5.91053	0.00116632
	1131	XM_011509654.4	POU class 2 homeobox 1 (POU2F1), transcript variant X3, mRNA	5.91053	0.00116632
	1132	XM_011512086.3	ADAM metallopeptidase domain 23 (ADAM23), transcript variant X2, mRNA	5.91053	0.00116632
	1133	XM_011522345.3	TNF receptor associated protein 1 (TRAP1), transcript variant X1, mRNA	5.91053	0.00116632
	1134	XM_017006353.2	integrin subunit beta 5 (ITGB5), transcript variant X6, mRNA	5.91053	0.00116632
	1135	XM_017018748.2	exportin for tRNA (XPOT), transcript variant X2, mRNA	5.91053	0.00116632
	1136	XM_017022765.2	ubiquitin specific peptidase 3 (USP3), transcript variant X4, mRNA	5.91053	0.00116632
	1137	XM_017023444.2	cap methyltransferase 2 (CMTR2), transcript variant X4, mRNA	5.91053	0.00116632
	1138	XM_017028100.2	chromodomain helicase DNA binding protein 6 (CHD6), transcript variant X10, mRNA	5.91053	0.00116632
	1139	XM_047418455.1	DOP1 leucine zipper like protein A (DOP1A), transcript variant X37, mRNA	5.91053	0.00116632
	1140	XM_047420863.1	caldesmon 1 (CALD1), transcript variant X7, mRNA	5.91053	0.00116632
	1141	XM_047427418.1	ST3 beta-galactoside alpha-2,3-sialyltransferase 4 (ST3GAL4), transcript variant X2, mRNA	5.91053	0.00116632
	1142	XM_047435436.1	centrosomal protein 350 (CEP350), transcript variant X21, mRNA	5.91053	0.00116632
	1143	XM_047435615.1	bromodomain PHD finger transcription factor (BPTF), transcript variant X38, mRNA	5.91053	0.00116632
	1144	XM_047439598.1	adaptor related protein complex 3 subunit delta 1 (AP3D1), transcript variant X2, mRNA	5.91053	0.00116632
	1145	XM_047446492.1	histone deacetylase 4 (HDAC4), transcript variant X30, mRNA	5.91053	0.00116632
	1146	XR_002958225.2	uncharacterized LOC107985152 (LOC107985152), transcript variant X1, ncRNA	5.91053	0.00116632
	1147	NM_001387837.1	CCR4-NOT transcription complex subunit 6 like (CNOT6L), transcript variant 7, mRNA	5.91053	0.00389736
	1148	NM_007166.4	phosphatidylinositol binding clathrin assembly protein (PICALM), transcript variant 1, mRNA	5.89261	0.00112461
	1149	XM_047436633.1	DNA topoisomerase III alpha (TOP3A), transcript variant X1, mRNA	5.88583	0.000436073
	1150	XM_047430809.1	TBC1 domain family member 4 (TBC1D4), transcript variant X4, mRNA	5.88357	0.00114101
	1151	NM_001003792.3	RNA binding motif single stranded interacting protein 3 (RBMS3), transcript variant 3, mRNA	5.88357	0.00121714
	1152	NM_001142294.2	spartin (SPART), transcript variant 4, mRNA	5.88357	0.00121714
	1153	NM_001258220.1	MIS12 kinetochore complex component (MIS12), transcript variant 5, mRNA	5.88357	0.00121714
	1154	NM_001286245.2	deltex E3 ubiquitin ligase 3 (DTX3), transcript variant 3, mRNA	5.88357	0.00121714
	1155	NM_001318382.2	inversin (INVS), transcript variant 5, mRNA	5.88357	0.00121714
	1156	NM_001330204.2	protein tyrosine phosphatase receptor type B (PTPRB), transcript variant 5, mRNA	5.88357	0.00121714
	1157	NM_001331094.1	PABIR family member 2 (PABIR2), transcript variant 12, mRNA	5.88357	0.00121714
	1158	NM_001349266.2	transmembrane and coiled-coil domain family 1 (TMCC1), transcript variant 8, mRNA	5.88357	0.00121714
	1159	NM_001376584.1	MAP kinase activating death domain (MADD), transcript variant 24, mRNA	5.88357	0.00121714
	1160	NM_001394434.1	Sad1 and UNC84 domain containing 2 (SUN2), transcript variant 11, mRNA	5.88357	0.00121714
	1161	NM_138973.4	beta-secretase 1 (BACE1), transcript variant d, mRNA	5.88357	0.00121714
	1162	NR_174390.1	transcription elongation regulator 1 (TCERG1), transcript variant 6, non-coding RNA	5.88357	0.00121714
	1163	XM_005244754.3	WD repeat containing, antisense to TP73 (WRAP73), transcript variant X2, mRNA	5.88357	0.00121714
	1164	XM_005253109.4	TUB bipartite transcription factor (TUB), transcript variant X1, mRNA	5.88357	0.00121714
	1165	XM_005270413.6	target of EGR1, exonuclease (TOE1), transcript variant X2, mRNA	5.88357	0.00121714
	1166	XM_011528972.3	DEAH-box helicase 35 (DHX35), transcript variant X1, mRNA	5.88357	0.00121714
	1167	XM_011540883.3	argonaute RISC component 4 (AGO4), transcript variant X6, mRNA	5.88357	0.00121714
	1168	XM_017003682.3	cytoplasmic linker associated protein 1 (CLASP1), transcript variant X24, mRNA	5.88357	0.00121714
	1169	XM_047422196.1	maestro heat like repeat family member 1 (MROH1), transcript variant X36, mRNA	5.88357	0.00121714
	1170	XM_047431654.1	AT-rich interaction domain 4A (ARID4A), transcript variant X5, mRNA	5.88357	0.00121714
	1171	XM_047431775.1	transmembrane protein 222 (TMEM222), transcript variant X1, mRNA	5.88357	0.00121714
	1172	XM_047434184.1	poly(A)-specific ribonuclease (PARN), transcript variant X7, mRNA	5.88357	0.00121714
	1173	XM_047444723.1	REV1 DNA directed polymerase (REV1), transcript variant X11, mRNA	5.88357	0.00121714
	1174	XM_047446423.1	transforming growth factor beta receptor associated protein 1 (TGFBRAP1), transcript variant X2, mRNA	5.88357	0.00121714
	1175	XR_007061990.1	calcium/calmodulin dependent protein kinase II gamma (CAMK2G), transcript variant X15, misc_RNA	5.88357	0.00121714
	1176	XR_007063163.1	long intergenic non-protein coding RNA 2827 (LINC02827), transcript variant X2, ncRNA	5.88357	0.00121714
	1177	XR_007065417.1	N-sulfoglucosamine sulfohydrolase (SGSH), transcript variant X20, misc_RNA	5.88357	0.00121714
	1178	XR_941969.3	long intergenic non-protein coding RNA 345 (LINC00345), transcript variant X3, ncRNA	5.88357	0.00121714
	1179	NM_001321155.2	methyltransferase 8, methylcytidine (METTL8), transcript variant 3, mRNA	5.88357	0.004063
	1180	NM_004912.4	KRIT1 ankyrin repeat containing (KRIT1), transcript variant 2, mRNA	5.88357	0.004063
	1181	NM_014802.3	C2 calcium dependent domain containing 5 (C2CD5), transcript variant 6, mRNA	5.88357	0.004063
	1182	XM_047433444.1	period circadian regulator 3 (PER3), transcript variant X15, mRNA	5.87446	0.00115775
	1183	NM_001195800.2	low density lipoprotein receptor (LDLR), transcript variant 4, mRNA	5.85608	0.0012711
	1184	NM_001267803.2	proteasomal ATPase associated factor 1 (PAAF1), transcript variant 1, mRNA	5.85608	0.0012711
	1185	NM_001278260.2	calcium regulated heat stable protein 1 (CARHSP1), transcript variant 3, mRNA	5.85608	0.0012711
	1186	NM_001322135.2	zinc finger protein 160 (ZNF160), transcript variant 11, mRNA	5.85608	0.0012711
	1187	NM_001322216.2	DEAH-box helicase 8 (DHX8), transcript variant 3, mRNA	5.85608	0.0012711
	1188	NM_001350989.2	sideroflexin 2 (SFXN2), transcript variant 2, mRNA	5.85608	0.0012711
	1189	NM_001351024.2	guanosine monophosphate reductase 2 (GMPR2), transcript variant 11, mRNA	5.85608	0.0012711
	1190	NM_001352955.1	scaffold protein involved in DNA repair (SPIDR), transcript variant 29, mRNA	5.85608	0.0012711
	1191	NM_001354129.2	zinc finger DHHC-type palmitoyltransferase 21 (ZDHHC21), transcript variant 13, mRNA	5.85608	0.0012711
	1192	NM_001354997.3	solute carrier family 35 member E3 (SLC35E3), transcript variant 2, mRNA	5.85608	0.0012711
	1193	NM_001364250.2	heterogeneous nuclear ribonucleoprotein H1 (HNRNPH1), transcript variant 28, mRNA	5.85608	0.0012711
	1194	NM_001365294.2	VPS35 endosomal protein sorting factor like (VPS35L), transcript variant 4, mRNA	5.85608	0.0012711
	1195	NM_001394540.1	tight junction associated protein 1 (TJAP1), transcript variant 20, mRNA	5.85608	0.0012711
	1196	NM_001400022.1	G3BP stress granule assembly factor 2 (G3BP2), transcript variant 21, mRNA	5.85608	0.0012711
	1197	NM_032779.4	coiled-coil domain containing 142 (CCDC142), transcript variant 2, mRNA	5.85608	0.0012711
	1198	NR_136233.3	family with sequence similarity 120A opposite strand (FAM120AOS), transcript variant 7, non-coding RNA	5.85608	0.0012711
	1199	NR_147112.2	LETM1 domain containing 1 (LETMD1), transcript variant 43, non-coding RNA	5.85608	0.0012711
	1200	NR_169814.1	family with sequence similarity 13 member B (FAM13B), transcript variant 30, non-coding RNA	5.85608	0.0012711
	1201	XM_005244835.4	semaphorin 6C (SEMA6C), transcript variant X3, mRNA	5.85608	0.0012711
	1202	XM_006720565.3	CTD small phosphatase like 2 (CTDSPL2), transcript variant X1, mRNA	5.85608	0.0012711
	1203	XM_011534570.2	ubiquitin interaction motif containing 1 (UIMC1), transcript variant X4, mRNA	5.85608	0.0012711
	1204	XM_011537758.3	Rap guanine nucleotide exchange factor 3 (RAPGEF3), transcript variant X4, mRNA	5.85608	0.0012711
	1205	XM_017007161.3	sarcolemma associated protein (SLMAP), transcript variant X17, mRNA	5.85608	0.0012711
	1206	XM_017009017.3	FCH and mu domain containing endocytic adaptor 2 (FCHO2), transcript variant X2, mRNA	5.85608	0.0012711
	1207	XM_017009309.2	single stranded DNA binding protein 2 (SSBP2), transcript variant X8, mRNA	5.85608	0.0012711
	1208	XM_017012972.3	nuclear receptor coactivator 2 (NCOA2), transcript variant X43, mRNA	5.85608	0.0012711
	1209	XM_017016855.3	microtubule associated serine/threonine kinase like (MASTL), transcript variant X12, mRNA	5.85608	0.0012711
	1210	XM_047420343.1	integrin subunit beta 8 (ITGB8), transcript variant X8, mRNA	5.85608	0.0012711
	1211	XM_047430059.1	WASP family member 3 (WASF3), transcript variant X2, mRNA	5.85608	0.0012711
	1212	XM_047431097.1	zinc finger and BTB domain containing 1 (ZBTB1), transcript variant X13, mRNA	5.85608	0.0012711
	1213	XM_047432664.1	pyruvate kinase M1/2 (PKM), transcript variant X6, mRNA	5.85608	0.0012711
	1214	XM_047433369.1	kinesin family member 23 (KIF23), transcript variant X6, mRNA	5.85608	0.0012711
	1215	XM_047442690.1	armadillo repeat containing X-linked 2 (ARMCX2), transcript variant X26, mRNA	5.85608	0.0012711
	1216	XM_047443153.1	oxysterol binding protein like 6 (OSBPL6), transcript variant X25, mRNA	5.85608	0.0012711
	1217	XM_047449601.1	Scm polycomb group protein homolog 1 (SCMH1), transcript variant X20, mRNA	5.85608	0.0012711
	1218	XR_007066814.1	uncharacterized LOC105371692 (LOC105371692), transcript variant X1, ncRNA	5.85608	0.0012711
	1219	NM_001146030.3	semaphorin 7A (John Milton Hagen blood group) (SEMA7A), transcript variant 3, mRNA	5.82807	0.00132844
	1220	NM_001177642.3	dystroglycan 1 (DAG1), transcript variant 11, mRNA	5.82807	0.00132844
	1221	NM_001267051.2	G protein-coupled receptor 155 (GPR155), transcript variant 4, mRNA	5.82807	0.00132844
	1222	NM_001282379.2	tripartite motif containing 46 (TRIM46), transcript variant 8, mRNA	5.82807	0.00132844
	1223	NM_001291324.3	BAH domain and coiled-coil containing 1 (BAHCC1), transcript variant 1, mRNA	5.82807	0.00132844
	1224	NM_001319035.2	telomerase associated protein 1 (TEP1), transcript variant 2, mRNA	5.82807	0.00132844
	1225	NM_001367236.3	hephaestin (HEPH), transcript variant 8, mRNA	5.82807	0.00132844
	1226	NM_001369445.2	NGG1 interacting factor 3 like 1 (NIF3L1), transcript variant 9, mRNA	5.82807	0.00132844
	1227	NM_001374826.1	thyroid hormone receptor beta (THRB), transcript variant 17, mRNA	5.82807	0.00132844
	1228	NM_052924.3	rhophilin Rho GTPase binding protein 1 (RHPN1), mRNA	5.82807	0.00132844
	1229	NR_136671.2	thioredoxin domain containing 11 (TXNDC11), transcript variant 6, non-coding RNA	5.82807	0.00132844
	1230	NR_146068.2	xylulokinase (XYLB), transcript variant 5, non-coding RNA	5.82807	0.00132844
	1231	XM_005246621.5	nuclear receptor subfamily 4 group A member 2 (NR4A2), transcript variant X1, mRNA	5.82807	0.00132844
	1232	XM_005252135.3	niban apoptosis regulator 2 (NIBAN2), transcript variant X1, mRNA	5.82807	0.00132844
	1233	XM_006718118.3	tumor suppressing subtransferable candidate 4 (TSSC4), transcript variant X1, mRNA	5.82807	0.00132844
	1234	XM_006720204.2	spermatogenesis associated 7 (SPATA7), transcript variant X5, mRNA	5.82807	0.00132844
	1235	XM_011514016.3	retinoic acid induced 14 (RAI14), transcript variant X1, mRNA	5.82807	0.00132844
	1236	XM_017001377.2	receptor tyrosine kinase like orphan receptor 1 (ROR1), transcript variant X3, mRNA	5.82807	0.00132844
	1237	XM_017002928.3	cyclin dependent kinase 11B (CDK11B), transcript variant X11, mRNA	5.82807	0.00132844
	1238	XM_024446590.2	autophagy related 5 (ATG5), transcript variant X2, mRNA	5.82807	0.00132844
	1239	XM_024447423.2	tetratricopeptide repeat domain 39B (TTC39B), transcript variant X4, mRNA	5.82807	0.00132844
	1240	XM_024452351.2	acyl-CoA synthetase long chain family member 4 (ACSL4), transcript variant X1, mRNA	5.82807	0.00132844
	1241	XM_047417564.1	ciliogenesis and planar polarity effector complex subunit 1 (CPLANE1), transcript variant X31, mRNA	5.82807	0.00132844
	1242	XM_047422928.1	transmembrane protein 268 (TMEM268), transcript variant X15, mRNA	5.82807	0.00132844
	1243	XM_047424217.1	protein phosphatase 1 regulatory subunit 26 (PPP1R26), transcript variant X15, mRNA	5.82807	0.00132844
	1244	XM_047428345.1	copine 8 (CPNE8), transcript variant X2, mRNA	5.82807	0.00132844
	1245	XM_047431737.1	TNF alpha induced protein 2 (TNFAIP2), transcript variant X4, mRNA	5.82807	0.00132844
	1246	XM_047434279.1	zinc finger MYM-type containing 4 (ZMYM4), transcript variant X10, mRNA	5.82807	0.00132844
	1247	XM_047437819.1	GREB1 like retinoic acid receptor coactivator (GREB1L), transcript variant X16, mRNA	5.82807	0.00132844
	1248	XM_047440040.1	zinc fingers and homeoboxes 3 (ZHX3), transcript variant X6, mRNA	5.82807	0.00132844
	1249	XM_047440070.1	solute carrier family 9 member A8 (SLC9A8), transcript variant X9, mRNA	5.82807	0.00132844
	1250	XM_047440887.1	poly(rC) binding protein 3 (PCBP3), transcript variant X37, mRNA	5.82807	0.00132844
	1251	XM_047445416.1	germ cell-less 1, spermatogenesis associated (GMCL1), transcript variant X5, mRNA	5.82807	0.00132844
	1252	XM_047449035.1	erythrocyte membrane protein band 4.1 (EPB41), transcript variant X35, mRNA	5.82807	0.00132844
	1253	XR_007082540.1	FAM161 centrosomal protein A (FAM161A), transcript variant X3, misc_RNA	5.82807	0.00132844
	1254	NM_001142314.2	dual specificity phosphatase 19 (DUSP19), transcript variant 2, mRNA	5.7995	0.00138945
	1255	NM_001164245.2	odr-4 GPCR localization factor homolog (ODR4), transcript variant 2, mRNA	5.7995	0.00138945
	1256	NM_001291721.2	cytoplasmic FMR1 interacting protein 2 (CYFIP2), transcript variant 4, mRNA	5.7995	0.00138945
	1257	NM_001306079.2	carbamoyl-phosphate synthetase 2, aspartate transcarbamylase, and dihydroorotase (CAD), transcript variant 2, mRNA	5.7995	0.00138945
	1258	NM_001320923.2	Janus kinase 1 (JAK1), transcript variant 2, mRNA	5.7995	0.00138945
	1259	NM_001321264.3	transmembrane protein 104 (TMEM104), transcript variant 2, mRNA	5.7995	0.00138945
	1260	NM_001322195.2	Janus kinase 2 (JAK2), transcript variant 3, mRNA	5.7995	0.00138945
	1261	NM_001348548.2	transmembrane protein 229B (TMEM229B), transcript variant 8, mRNA	5.7995	0.00138945
	1262	NM_001364021.1	cyclin G1 (CCNG1), transcript variant 7, mRNA	5.7995	0.00138945
	1263	NM_001369438.1	zinc finger protein 286A (ZNF286A), transcript variant 13, mRNA	5.7995	0.00138945
	1264	NM_001369875.1	tight junction protein 2 (TJP2), transcript variant 11, mRNA	5.7995	0.00138945
	1265	NM_018180.3	DEAH-box helicase 32 (putative) (DHX32), mRNA	5.7995	0.00138945
	1266	NM_198900.3	formin like 3 (FMNL3), transcript variant 2, mRNA	5.7995	0.00138945
	1267	NR_073375.2	minichromosome maintenance complex component 2 (MCM2), transcript variant 2, non-coding RNA	5.7995	0.00138945
	1268	NR_135191.2	adaptor related protein complex 3 subunit mu 1 (AP3M1), transcript variant 6, non-coding RNA	5.7995	0.00138945
	1269	NR_152114.3	ataxin 1 (ATXN1), transcript variant 6, non-coding RNA	5.7995	0.00138945
	1270	NR_160040.1	calcium/calmodulin dependent protein kinase II gamma (CAMK2G), transcript variant 43, non-coding RNA	5.7995	0.00138945
	1271	XM_005267076.4	zinc finger and BTB domain containing 2 (ZBTB2), transcript variant X1, mRNA	5.7995	0.00138945
	1272	XM_011513944.4	SUB1 regulator of transcription (SUB1), transcript variant X2, mRNA	5.7995	0.00138945
	1273	XM_011524704.3	acetyl-CoA carboxylase alpha (ACACA), transcript variant X17, mRNA	5.7995	0.00138945
	1274	XM_011526843.2	WD repeat domain 62 (WDR62), transcript variant X19, mRNA	5.7995	0.00138945
	1275	XM_011530178.3	SRR1 domain containing (SRRD), transcript variant X1, mRNA	5.7995	0.00138945
	1276	XM_011541217.3	nephrocystin 4 (NPHP4), transcript variant X7, mRNA	5.7995	0.00138945
	1277	XM_011541766.3	NDC1 transmembrane nucleoporin (NDC1), transcript variant X1, mRNA	5.7995	0.00138945
	1278	XM_017002123.1	STIL centriolar assembly protein (STIL), transcript variant X21, mRNA	5.7995	0.00138945
	1279	XM_047415929.1	mastermind like transcriptional coactivator 3 (MAML3), transcript variant X1, mRNA	5.7995	0.00138945
	1280	XM_047416168.1	THAP domain containing 9 (THAP9), transcript variant X4, mRNA	5.7995	0.00138945
	1281	XM_047417434.1	teneurin transmembrane protein 2 (TENM2), transcript variant X27, mRNA	5.7995	0.00138945
	1282	XM_047418195.1	secretory carrier membrane protein 3 (SCAMP3), transcript variant X1, mRNA	5.7995	0.00138945
	1283	XM_047419189.1	zinc finger and BTB domain containing 2 (ZBTB2), transcript variant X4, mRNA	5.7995	0.00138945
	1284	XM_047422214.1	solute carrier family 52 member 2 (SLC52A2), transcript variant X2, mRNA	5.7995	0.00138945
	1285	XM_047422829.1	tetratricopeptide repeat domain 39B (TTC39B), transcript variant X7, mRNA	5.7995	0.00138945
	1286	XM_047428801.1	inositol 1,4,5-trisphosphate receptor type 2 (ITPR2), transcript variant X2, mRNA	5.7995	0.00138945
	1287	XM_047429992.1	leucine zipper protein 1 (LUZP1), transcript variant X6, mRNA	5.7995	0.00138945
	1288	XM_047431042.1	spectrin repeat containing nuclear envelope family member 3 (SYNE3), transcript variant X3, mRNA	5.7995	0.00138945
	1289	XM_047435387.1	centrosomal protein 350 (CEP350), transcript variant X6, mRNA	5.7995	0.00138945
	1290	XM_047442762.1	GTP binding protein 6 (putative) (GTPBP6), transcript variant X4, mRNA	5.7995	0.00138945
	1291	XM_047443767.1	EH domain binding protein 1 (EHBP1), transcript variant X31, mRNA	5.7995	0.00138945
	1292	XR_007057983.1	TBC1 domain containing kinase (TBCK), transcript variant X14, misc_RNA	5.7995	0.00138945
	1293	XM_047418134.1	RWD domain containing 2A (RWDD2A), transcript variant X1, mRNA	5.7995	0.00462289
	1294	XM_047449789.1	EvC ciliary complex subunit 1 (EVC), transcript variant X21, mRNA	5.7995	0.00462289
	1295	XM_047436528.1	serine and arginine rich splicing factor 1 (SRSF1), transcript variant X6, mRNA	5.785	0.00107589
	1296	NM_001193280.1	midline 1 (MID1), transcript variant 8, mRNA	5.77035	0.00145443
	1297	NM_001242628.2	glucose-fructose oxidoreductase domain containing 1 (GFOD1), transcript variant 2, mRNA	5.77035	0.00145443
	1298	NM_001268284.3	leucine rich repeat containing 8 VRAC subunit E (LRRC8E), transcript variant 2, mRNA	5.77035	0.00145443
	1299	NM_001354480.2	chondroitin sulfate N-acetylgalactosaminyltransferase 1 (CSGALNACT1), transcript variant 7, mRNA	5.77035	0.00145443
	1300	NM_001362717.2	basic leucine zipper and W2 domains 2 (BZW2), transcript variant 4, mRNA	5.77035	0.00145443
	1301	NM_001375741.1	abl interactor 2 (ABI2), transcript variant 76, mRNA	5.77035	0.00145443
	1302	NM_001379618.1	solute carrier family 45 member 1 (SLC45A1), transcript variant 6, mRNA	5.77035	0.00145443
	1303	NM_001388009.1	BAG cochaperone 6 (BAG6), transcript variant 49, mRNA	5.77035	0.00145443
	1304	NM_001389696.2	golgin A2 (GOLGA2), transcript variant 5, mRNA	5.77035	0.00145443
	1305	NR_036633.2	VAMP associated protein B and C (VAPB), transcript variant 3, non-coding RNA	5.77035	0.00145443
	1306	NR_157054.1	cyclin G1 (CCNG1), transcript variant 13, non-coding RNA	5.77035	0.00145443
	1307	XM_006715662.2	thrombospondin type 1 domain containing 7A (THSD7A), transcript variant X5, mRNA	5.77035	0.00145443
	1308	XM_011510931.3	sushi, nidogen and EGF like domains 1 (SNED1), transcript variant X2, mRNA	5.77035	0.00145443
	1309	XM_011512672.2	Rho guanine nucleotide exchange factor 26 (ARHGEF26), transcript variant X1, mRNA	5.77035	0.00145443
	1310	XM_011543615.2	GTF2H2 family member C (GTF2H2C), transcript variant X2, mRNA	5.77035	0.00145443
	1311	XM_017014802.2	ubiquitin associated protein 1 (UBAP1), transcript variant X5, mRNA	5.77035	0.00145443
	1312	XM_017028454.3	trafficking protein particle complex subunit 10 (TRAPPC10), transcript variant X5, mRNA	5.77035	0.00145443
	1313	XM_047419094.1	arginyl-tRNA synthetase 2, mitochondrial (RARS2), transcript variant X6, mRNA	5.77035	0.00145443
	1314	XM_047424797.1	BEN domain containing 7 (BEND7), transcript variant X27, mRNA	5.77035	0.00145443
	1315	XM_047438052.1	ATP binding cassette subfamily A member 7 (ABCA7), transcript variant X10, mRNA	5.77035	0.00145443
	1316	XM_047441630.1	DEP domain containing 5, GATOR1 subcomplex subunit (DEPDC5), transcript variant X11, mRNA	5.77035	0.00145443
	1317	XM_047442326.1	ectodysplasin A2 receptor (EDA2R), transcript variant X39, mRNA	5.77035	0.00145443
	1318	XM_047448361.1	ATR serine/threonine kinase (ATR), transcript variant X3, mRNA	5.77035	0.00145443
	1319	XR_001746207.3	KIAA2026 (KIAA2026), transcript variant X16, misc_RNA	5.77035	0.00145443
	1320	XR_929656.4	uncharacterized LOC107984006 (LOC107984006), transcript variant X3, ncRNA	5.77035	0.00145443
	1321	NM_001134774.2	kinesin light chain 2 (KLC2), transcript variant 2, mRNA	5.74061	0.00152372
	1322	NM_001145635.2	tripartite motif containing 45 (TRIM45), transcript variant 2, mRNA	5.74061	0.00152372
	1323	NM_001185127.2	vesicle associated membrane protein 4 (VAMP4), transcript variant 2, mRNA	5.74061	0.00152372
	1324	NM_001193270.2	MSL complex subunit 3 (MSL3), transcript variant 5, mRNA	5.74061	0.00152372
	1325	NM_001242906.2	activating signal cointegrator 1 complex subunit 2 (ASCC2), transcript variant 2, mRNA	5.74061	0.00152372
	1326	NM_001289088.2	zinc finger MYM-type containing 1 (ZMYM1), transcript variant 1, mRNA	5.74061	0.00152372
	1327	NM_001317996.2	peptidylprolyl isomerase like 2 (PPIL2), transcript variant 4, mRNA	5.74061	0.00152372
	1328	NM_001322003.2	PMS1 homolog 2, mismatch repair system component (PMS2), transcript variant 2, mRNA	5.74061	0.00152372
	1329	NM_001322481.2	HPS1 biogenesis of lysosomal organelles complex 3 subunit 1 (HPS1), transcript variant 11, mRNA	5.74061	0.00152372
	1330	NM_001367896.1	PR/SET domain 10 (PRDM10), transcript variant 13, mRNA	5.74061	0.00152372
	1331	NM_001385203.1	tyrosine kinase 2 (TYK2), transcript variant 9, mRNA	5.74061	0.00152372
	1332	NM_001391984.1	transcriptional regulating factor 1 (TRERF1), transcript variant 4, mRNA	5.74061	0.00152372
	1333	NM_001394007.1	coiled-coil domain containing 181 (CCDC181), transcript variant 4, mRNA	5.74061	0.00152372
	1334	NM_001394138.1	SMG7 nonsense mediated mRNA decay factor (SMG7), transcript variant 18, mRNA	5.74061	0.00152372
	1335	NM_181303.2	neuroligin 3 (NLGN3), transcript variant 1, mRNA	5.74061	0.00152372
	1336	NR_144642.2	Rho GTPase activating protein 22 (ARHGAP22), transcript variant 11, non-coding RNA	5.74061	0.00152372
	1337	XM_006724346.3	KIAA1671 (KIAA1671), transcript variant X1, mRNA	5.74061	0.00152372
	1338	XM_011513257.2	Cbl proto-oncogene B (CBLB), transcript variant X2, mRNA	5.74061	0.00152372
	1339	XM_011540134.3	X-prolyl aminopeptidase 1 (XPNPEP1), transcript variant X2, mRNA	5.74061	0.00152372
	1340	XM_017026509.2	microtubule associated serine/threonine kinase 3 (MAST3), transcript variant X5, mRNA	5.74061	0.00152372
	1341	XM_047422921.1	ATP binding cassette subfamily A member 2 (ABCA2), transcript variant X1, mRNA	5.74061	0.00152372
	1342	XM_047423274.1	anaphase promoting complex subunit 2 (ANAPC2), transcript variant X1, mRNA	5.74061	0.00152372
	1343	XM_047424035.1	multiple PDZ domain crumbs cell polarity complex component (MPDZ), transcript variant X28, mRNA	5.74061	0.00152372
	1344	XM_047425649.1	DNA cross-link repair 1C (DCLRE1C), transcript variant X2, mRNA	5.74061	0.00152372
	1345	XM_047426038.1	USP6 N-terminal like (USP6NL), transcript variant X8, mRNA	5.74061	0.00152372
	1346	XM_047428931.1	inhibitor of growth family member 4 (ING4), transcript variant X2, mRNA	5.74061	0.00152372
	1347	XM_047431105.1	zinc finger and BTB domain containing 1 (ZBTB1), transcript variant X21, mRNA	5.74061	0.00152372
	1348	XM_047439690.1	dermokine (DMKN), transcript variant X13, mRNA	5.74061	0.00152372
	1349	XM_047440443.1	transglutaminase 2 (TGM2), transcript variant X1, mRNA	5.74061	0.00152372
	1350	XM_047443295.1	survival of motor neuron 1, telomeric (SMN1), transcript variant X11, mRNA	5.74061	0.00152372
	1351	XM_047447157.1	tyrosine kinase non receptor 2 (TNK2), transcript variant X22, mRNA	5.74061	0.00152372
	1352	XM_047448251.1	multiple EGF like domains 6 (MEGF6), transcript variant X20, mRNA	5.74061	0.00152372
	1353	XM_047449122.1	beta-1,4-galactosyltransferase 4 (B4GALT4), transcript variant X10, mRNA	5.74061	0.00152372
	1354	XM_047450173.1	amyloid beta precursor protein binding family B member 2 (APBB2), transcript variant X20, mRNA	5.74061	0.00152372
	1355	XM_047436176.1	misshapen like kinase 1 (MINK1), transcript variant X21, mRNA	5.74061	0.00217256
	1356	XM_047425254.1	ATP synthase F1 subunit gamma (ATP5F1C), transcript variant X1, mRNA	5.74061	0.00505746
	1357	NM_001171741.3	chromosome 3 open reading frame 18 (C3orf18), transcript variant 3, mRNA	5.71023	0.00159769
	1358	NM_001172335.3	plastin 3 (PLS3), transcript variant 3, mRNA	5.71023	0.00159769
	1359	NM_001177381.2	cytoplasmic polyadenylation element binding protein 2 (CPEB2), transcript variant C, mRNA	5.71023	0.00159769
	1360	NM_001256254.2	adhesion G protein-coupled receptor E1 (ADGRE1), transcript variant 4, mRNA	5.71023	0.00159769
	1361	NM_001282910.3	calcium responsive transcription factor (CARF), transcript variant 3, mRNA	5.71023	0.00159769
	1362	NM_001284242.2	coiled-coil serine rich protein 2 (CCSER2), transcript variant 4, mRNA	5.71023	0.00159769
	1363	NM_001329658.2	zinc finger protein 25 (ZNF25), transcript variant 13, mRNA	5.71023	0.00159769
	1364	NM_001349657.2	ribosomal protein S6 kinase C1 (RPS6KC1), transcript variant 16, mRNA	5.71023	0.00159769
	1365	NM_001368048.1	NCK associated protein 5 like (NCKAP5L), transcript variant 1, mRNA	5.71023	0.00159769
	1366	NM_001369422.1	phospholipid scramblase 3 (PLSCR3), transcript variant 6, mRNA	5.71023	0.00159769
	1367	NM_001370408.2	ADP ribosylation factor interacting protein 2 (ARFIP2), transcript variant 6, mRNA	5.71023	0.00159769
	1368	NM_001400910.1	solute carrier family 9 member A6 (SLC9A6), transcript variant 9, mRNA	5.71023	0.00159769
	1369	NM_025214.3	coiled-coil domain containing 68 (CCDC68), transcript variant 1, mRNA	5.71023	0.00159769
	1370	NR_144507.1	long intergenic non-protein coding RNA 2915 (LINC02915), transcript variant 1, long non-coding RNA	5.71023	0.00159769
	1371	NR_148198.2	SP140 nuclear body protein like (SP140L), transcript variant 7, non-coding RNA	5.71023	0.00159769
	1372	XM_005272599.5	coiled-coil domain containing 22 (CCDC22), transcript variant X1, mRNA	5.71023	0.00159769
	1373	XM_011517050.3	tonsoku like, DNA repair protein (TONSL), transcript variant X3, mRNA	5.71023	0.00159769
	1374	XM_011520736.2	serine/threonine/tyrosine kinase 1 (STYK1), transcript variant X2, mRNA	5.71023	0.00159769
	1375	XM_011523282.3	methenyltetrahydrofolate synthetase domain containing (MTHFSD), transcript variant X9, mRNA	5.71023	0.00159769
	1376	XM_011534756.4	microcephalin 1 (MCPH1), transcript variant X5, mRNA	5.71023	0.00159769
	1377	XM_017008513.3	protein tyrosine phosphatase non-receptor type 13 (PTPN13), transcript variant X4, mRNA	5.71023	0.00159769
	1378	XM_017009549.2	family with sequence similarity 13 member B (FAM13B), transcript variant X8, mRNA	5.71023	0.00159769
	1379	XM_017019044.2	MON2 homolog, regulator of endosome-to-Golgi trafficking (MON2), transcript variant X5, mRNA	5.71023	0.00159769
	1380	XM_017020381.3	A-kinase anchoring protein 11 (AKAP11), transcript variant X5, mRNA	5.71023	0.00159769
	1381	XM_024454078.2	golgi associated kinase 1B (GASK1B), transcript variant X1, mRNA	5.71023	0.00159769
	1382	XM_047418109.1	activating signal cointegrator 1 complex subunit 3 (ASCC3), transcript variant X4, mRNA	5.71023	0.00159769
	1383	XM_047423462.1	SPOUT domain containing methyltransferase 1 (SPOUT1), transcript variant X4, mRNA	5.71023	0.00159769
	1384	XM_047424222.1	protein phosphatase 1 regulatory subunit 26 (PPP1R26), transcript variant X23, mRNA	5.71023	0.00159769
	1385	XM_047426627.1	exophilin 5 (EXPH5), transcript variant X6, mRNA	5.71023	0.00159769
	1386	XM_047430276.1	protocadherin 17 (PCDH17), transcript variant X2, mRNA	5.71023	0.00159769
	1387	XM_047435120.1	ciliary rootlet coiled-coil, rootletin (CROCC), transcript variant X4, mRNA	5.71023	0.00159769
	1388	XM_047435388.1	target of myb1 like 2 membrane trafficking protein (TOM1L2), transcript variant X7, mRNA	5.71023	0.00159769
	1389	XM_047436042.1	myosin XVIIIA (MYO18A), transcript variant X32, mRNA	5.71023	0.00159769
	1390	XM_047439003.1	GATA zinc finger domain containing 2A (GATAD2A), transcript variant X6, mRNA	5.71023	0.00159769
	1391	XM_047439968.1	erythrocyte membrane protein band 4.1 like 1 (EPB41L1), transcript variant X3, mRNA	5.71023	0.00159769
	1392	XM_047440261.1	kinesin family member 16B (KIF16B), transcript variant X4, mRNA	5.71023	0.00159769
	1393	XM_047449522.1	WD repeat domain 47 (WDR47), transcript variant X10, mRNA	5.71023	0.00159769
	1394	XR_937581.4	DOP1 leucine zipper like protein B (DOP1B), transcript variant X2, misc_RNA	5.71023	0.00159769
	1395	NM_001242314.2	mitogen-activated protein kinase kinase kinase 13 (MAP3K13), transcript variant 2, mRNA	5.67921	0.00176138
	1396	NM_001294343.2	myotubularin related protein 12 (MTMR12), transcript variant 2, mRNA	5.67921	0.00176138
	1397	NM_001319170.2	diphthamide biosynthesis 2 (DPH2), transcript variant 8, mRNA	5.67921	0.00176138
	1398	NM_001320708.2	protein kinase N2 (PKN2), transcript variant 3, mRNA	5.67921	0.00176138
	1399	NM_001321852.2	Janus kinase 1 (JAK1), transcript variant 3, mRNA	5.67921	0.00176138
	1400	NM_001330334.2	embryonic ectoderm development (EED), transcript variant 4, mRNA	5.67921	0.00176138
	1401	NM_001351242.2	single-strand-selective monofunctional uracil-DNA glycosylase 1 (SMUG1), transcript variant 12, mRNA	5.67921	0.00176138
	1402	NM_001386700.1	BCL2 associated transcription factor 1 (BCLAF1), transcript variant 13, mRNA	5.67921	0.00176138
	1403	NM_001387945.1	zinc finger and BTB domain containing 38 (ZBTB38), transcript variant 60, mRNA	5.67921	0.00176138
	1404	NM_001400500.1	polybromo 1 (PBRM1), transcript variant 44, mRNA	5.67921	0.00176138
	1405	NR_073106.2	integrin subunit alpha 2 (ITGA2), transcript variant 5, non-coding RNA	5.67921	0.00176138
	1406	NR_146401.2	NADH:ubiquinone oxidoreductase complex assembly factor 7 (NDUFAF7), transcript variant 2, non-coding RNA	5.67921	0.00176138
	1407	XM_005253235.4	CD44 molecule (Indian blood group) (CD44), transcript variant X4, mRNA	5.67921	0.00176138
	1408	XM_005254173.6	tau tubulin kinase 2 (TTBK2), transcript variant X8, mRNA	5.67921	0.00176138
	1409	XM_005260000.3	dedicator of cytokinesis 6 (DOCK6), transcript variant X9, mRNA	5.67921	0.00176138
	1410	XM_011514312.4	small nuclear ribonucleoprotein U11/U12 subunit 48 (SNRNP48), transcript variant X1, mRNA	5.67921	0.00176138
	1411	XM_017022940.2	transmembrane protein 170A (TMEM170A), transcript variant X3, mRNA	5.67921	0.00176138
	1412	XM_024449034.2	coiled-coil domain containing 91 (CCDC91), transcript variant X10, mRNA	5.67921	0.00176138
	1413	XM_047415954.1	NEDD4 binding protein 2 (N4BP2), transcript variant X4, mRNA	5.67921	0.00176138
	1414	XM_047417540.1	solute carrier family 1 member 3 (SLC1A3), transcript variant X3, mRNA	5.67921	0.00176138
	1415	XM_047418934.1	peroxisome proliferator activated receptor delta (PPARD), transcript variant X26, mRNA	5.67921	0.00176138
	1416	XM_047421676.1	ring finger protein 19A, RBR E3 ubiquitin protein ligase (RNF19A), transcript variant X12, mRNA	5.67921	0.00176138
	1417	XM_047422077.1	syndecan binding protein (SDCBP), transcript variant X1, mRNA	5.67921	0.00176138
	1418	XM_047424042.1	multiple PDZ domain crumbs cell polarity complex component (MPDZ), transcript variant X35, mRNA	5.67921	0.00176138
	1419	XM_047429241.1	paxillin (PXN), transcript variant X10, mRNA	5.67921	0.00176138
	1420	XM_047431174.1	zinc finger FYVE-type containing 26 (ZFYVE26), transcript variant X2, mRNA	5.67921	0.00176138
	1421	XM_047431254.1	DDB1 and CUL4 associated factor 4 (DCAF4), transcript variant X2, mRNA	5.67921	0.00176138
	1422	XM_047433670.1	ZFP1 zinc finger protein (ZFP1), transcript variant X4, mRNA	5.67921	0.00176138
	1423	XM_047436724.1	DExH-box helicase 58 (DHX58), transcript variant X1, mRNA	5.67921	0.00176138
	1424	XM_047440285.1	ZFP64 zinc finger protein (ZFP64), transcript variant X4, mRNA	5.67921	0.00176138
	1425	XM_047443854.1	protein kinase D3 (PRKD3), transcript variant X5, mRNA	5.67921	0.00176138
	1426	XM_047444836.1	protein phosphatase, Mg2+/Mn2+ dependent 1B (PPM1B), transcript variant X3, mRNA	5.67921	0.00176138
	1427	XM_047448923.1	ventricular zone expressed PH domain containing 1 (VEPH1), transcript variant X8, mRNA	5.67921	0.00176138
	1428	XR_007061072.1	uncharacterized LOC105375724 (LOC105375724), transcript variant X3, ncRNA	5.67921	0.00176138
	1429	NM_001277961.3	stromal interaction molecule 1 (STIM1), transcript variant 1, mRNA	5.67921	0.0058232
	1430	NM_001352584.1	acyl-CoA binding domain containing 5 (ACBD5), transcript variant 24, mRNA	5.67921	0.0058232
	1431	XM_005248001.5	nuclear receptor binding SET domain protein 2 (NSD2), transcript variant X3, mRNA	5.67921	0.0058232
	1432	XM_047445471.1	fibronectin type III domain containing 4 (FNDC4), transcript variant X1, mRNA	5.67921	0.0058232
	1433	XR_007059366.1	pre-mRNA processing factor 4B (PRPF4B), transcript variant X14, misc_RNA	5.67921	0.0058232
	1434	NR_138536.3	ceramide synthase 5 (CERS5), transcript variant 12, non-coding RNA	5.65815	0.00168792
	1435	XM_005259672.4	midnolin (MIDN), transcript variant X1, mRNA	5.6475	0.00171684
	1436	NM_001008726.3	WD repeat domain 89 (WDR89), transcript variant 1, mRNA	5.6475	0.00185206
	1437	NM_001103161.2	SH2 domain containing 5 (SH2D5), transcript variant 1, mRNA	5.6475	0.00185206
	1438	NM_001130692.2	protein phosphatase 3 catalytic subunit alpha (PPP3CA), transcript variant 3, mRNA	5.6475	0.00185206
	1439	NM_001178083.3	exostosin glycosyltransferase 2 (EXT2), transcript variant 3, mRNA	5.6475	0.00185206
	1440	NM_001256734.3	single stranded DNA binding protein 2 (SSBP2), transcript variant 4, mRNA	5.6475	0.00185206
	1441	NM_001258040.3	histidyl-tRNA synthetase 1 (HARS1), transcript variant 2, mRNA	5.6475	0.00185206
	1442	NM_001286583.2	PHD and ring finger domains 1 (PHRF1), transcript variant 4, mRNA	5.6475	0.00185206
	1443	NM_001304796.2	dual specificity phosphatase 18 (DUSP18), transcript variant 4, mRNA	5.6475	0.00185206
	1444	NM_001317163.2	complement C5 (C5), transcript variant 2, mRNA	5.6475	0.00185206
	1445	NM_001318025.2	protein phosphatase 4 regulatory subunit 2 (PPP4R2), transcript variant 2, mRNA	5.6475	0.00185206
	1446	NM_001323948.2	DIS3 like exosome 3'-5' exoribonuclease (DIS3L), transcript variant 13, mRNA	5.6475	0.00185206
	1447	NM_001349296.2	VPS8 subunit of CORVET complex (VPS8), transcript variant 7, mRNA	5.6475	0.00185206
	1448	NM_001352799.2	transforming acidic coiled-coil containing protein 1 (TACC1), transcript variant 26, mRNA	5.6475	0.00185206
	1449	NM_001363502.2	protein O-glucosyltransferase 3 (POGLUT3), transcript variant 2, mRNA	5.6475	0.00185206
	1450	NM_001375779.1	transcription factor Dp-2 (TFDP2), transcript variant 13, mRNA	5.6475	0.00185206
	1451	NM_001376188.1	zinc finger and BTB domain containing 38 (ZBTB38), transcript variant 55, mRNA	5.6475	0.00185206
	1452	NM_001385311.1	protein tyrosine phosphatase receptor type A (PTPRA), transcript variant 12, mRNA	5.6475	0.00185206
	1453	NM_001387110.3	DNA polymerase kappa (POLK), transcript variant 5, mRNA	5.6475	0.00185206
	1454	NM_001387289.1	centromere protein L (CENPL), transcript variant 9, mRNA	5.6475	0.00185206
	1455	NM_001394708.1	poly(A) specific ribonuclease subunit PAN2 (PAN2), transcript variant 13, mRNA	5.6475	0.00185206
	1456	NM_001400120.1	inner membrane mitochondrial protein (IMMT), transcript variant 30, mRNA	5.6475	0.00185206
	1457	NM_017789.5	semaphorin 4C (SEMA4C), mRNA	5.6475	0.00185206
	1458	NM_205863.4	par-3 family cell polarity regulator beta (PARD3B), transcript variant 4, mRNA	5.6475	0.00185206
	1459	XM_005249082.3	zinc finger protein 391 (ZNF391), transcript variant X1, mRNA	5.6475	0.00185206
	1460	XM_005272213.2	vav guanine nucleotide exchange factor 2 (VAV2), transcript variant X5, mRNA	5.6475	0.00185206
	1461	XM_011512599.3	VPS8 subunit of CORVET complex (VPS8), transcript variant X11, mRNA	5.6475	0.00185206
	1462	XM_011516965.3	argonaute RISC catalytic component 2 (AGO2), transcript variant X1, mRNA	5.6475	0.00185206
	1463	XM_011517624.3	transient receptor potential cation channel subfamily A member 1 (TRPA1), transcript variant X1, mRNA	5.6475	0.00185206
	1464	XM_011536575.3	spectrin repeat containing nuclear envelope protein 2 (SYNE2), transcript variant X5, mRNA	5.6475	0.00185206
	1465	XM_011538799.3	unc-51 like autophagy activating kinase 1 (ULK1), transcript variant X2, mRNA	5.6475	0.00185206
	1466	XM_011543734.4	macroH2A.1 histone (MACROH2A1), transcript variant X4, mRNA	5.6475	0.00185206
	1467	XM_024447451.2	FA complementation group C (FANCC), transcript variant X1, mRNA	5.6475	0.00185206
	1468	XM_024451806.2	zinc finger protein 432 (ZNF432), transcript variant X1, mRNA	5.6475	0.00185206
	1469	XM_047415887.1	La ribonucleoprotein 1B (LARP1B), transcript variant X48, mRNA	5.6475	0.00185206
	1470	XM_047418910.1	coiled-coil alpha-helical rod protein 1 (CCHCR1), transcript variant X8, mRNA	5.6475	0.00185206
	1471	XM_047427155.1	synaptotagmin like 2 (SYTL2), transcript variant X3, mRNA	5.6475	0.00185206
	1472	XM_047431791.1	G protein-coupled receptor 68 (GPR68), transcript variant X5, mRNA	5.6475	0.00185206
	1473	XM_047432488.1	zinc finger protein 710 (ZNF710), transcript variant X10, mRNA	5.6475	0.00185206
	1474	XM_047437227.1	helicase with zinc finger (HELZ), transcript variant X7, mRNA	5.6475	0.00185206
	1475	XM_047445092.1	methyl-CpG binding domain protein 5 (MBD5), transcript variant X28, mRNA	5.6475	0.00185206
	1476	XR_001742388.2	DAP3 binding cell death enhancer 1 (DELE1), transcript variant X2, misc_RNA	5.6475	0.00185206
	1477	XR_002957365.2	paxillin (PXN), transcript variant X5, misc_RNA	5.6475	0.00185206
	1478	XR_007061236.1	NIMA related kinase 6 (NEK6), transcript variant X11, misc_RNA	5.6475	0.00185206
	1479	XM_047434001.1	formin homology 2 domain containing 1 (FHOD1), transcript variant X5, mRNA	5.6475	0.00251626
	1480	XM_047432010.1	KIAA0586 (KIAA0586), transcript variant X14, mRNA	5.6475	0.0061143
	1481	NM_001197318.3	C-type lectin domain family 2 member D (CLEC2D), transcript variant 4, mRNA	5.63677	0.00174644
	1482	NM_001003827.1	tripartite motif containing 34 (TRIM34), transcript variant 4, mRNA	5.61508	0.00194938
	1483	NM_001018057.2	dickkopf WNT signaling pathway inhibitor 3 (DKK3), transcript variant 3, mRNA	5.61508	0.00194938
	1484	NM_001193653.2	cytochrome b-245 chaperone 1 (CYBC1), transcript variant 4, mRNA	5.61508	0.00194938
	1485	NM_001201428.2	golgi reassembly stacking protein 2 (GORASP2), transcript variant 2, mRNA	5.61508	0.00194938
	1486	NM_001202412.2	zinc finger protein 559 (ZNF559), transcript variant 8, mRNA	5.61508	0.00194938
	1487	NM_001282677.2	peroxisomal biogenesis factor 1 (PEX1), transcript variant 2, mRNA	5.61508	0.00194938
	1488	NM_001293274.2	cache domain containing 1 (CACHD1), transcript variant 2, mRNA	5.61508	0.00194938
	1489	NM_001301068.1	ADP ribosylation factor like GTPase 1 (ARL1), transcript variant 2, mRNA	5.61508	0.00194938
	1490	NM_001301683.2	Suv3 like RNA helicase (SUPV3L1), transcript variant 2, mRNA; nuclear gene for mitochondrial product	5.61508	0.00194938
	1491	NM_001349659.2	ribosomal protein S6 kinase C1 (RPS6KC1), transcript variant 18, mRNA	5.61508	0.00194938
	1492	NM_001352473.2	zinc finger protein 248 (ZNF248), transcript variant 10, mRNA	5.61508	0.00194938
	1493	NM_001354819.1	nuclear receptor subfamily 3 group C member 2 (NR3C2), transcript variant 3, mRNA	5.61508	0.00194938
	1494	NM_001368885.1	collagen type XIII alpha 1 chain (COL13A1), transcript variant 26, mRNA	5.61508	0.00194938
	1495	NM_001377464.1	chloride channel CLIC like 1 (CLCC1), transcript variant 11, mRNA	5.61508	0.00194938
	1496	NM_001388386.1	sterol regulatory element binding transcription factor 1 (SREBF1), transcript variant 5, mRNA	5.61508	0.00194938
	1497	NM_024520.3	matrix AAA peptidase interacting protein 1 (MAIP1), transcript variant 1, mRNA; nuclear gene for mitochondrial product	5.61508	0.00194938
	1498	NR_073556.2	CDK5 regulatory subunit associated protein 2 (CDK5RAP2), transcript variant 6, non-coding RNA	5.61508	0.00194938
	1499	NR_144327.2	phosphatidylinositol glycan anchor biosynthesis class G (PIGG), transcript variant 16, non-coding RNA	5.61508	0.00194938
	1500	XM_005271161.5	T-box transcription factor 15 (TBX15), transcript variant X3, mRNA	5.61508	0.00194938
	1501	XM_006717063.5	golgin A1 (GOLGA1), transcript variant X8, mRNA	5.61508	0.00194938
	1502	XM_011523039.4	coiled-coil domain containing 113 (CCDC113), transcript variant X2, mRNA	5.61508	0.00194938
	1503	XM_011535149.3	centromere protein J (CENPJ), transcript variant X5, mRNA	5.61508	0.00194938
	1504	XM_011544206.4	desumoylating isopeptidase 2 (DESI2), transcript variant X3, mRNA	5.61508	0.00194938
	1505	XM_017014458.2	COBW domain containing 5 (CBWD5), transcript variant X15, mRNA	5.61508	0.00194938
	1506	XM_017015252.2	multiple PDZ domain crumbs cell polarity complex component (MPDZ), transcript variant X15, mRNA	5.61508	0.00194938
	1507	XM_017029997.2	armadillo repeat containing X-linked 2 (ARMCX2), transcript variant X34, mRNA	5.61508	0.00194938
	1508	XM_047418184.1	collagen type XII alpha 1 chain (COL12A1), transcript variant X2, mRNA	5.61508	0.00194938
	1509	XM_047424595.1	adducin 3 (ADD3), transcript variant X21, mRNA	5.61508	0.00194938
	1510	XM_047425238.1	actin binding LIM protein 1 (ABLIM1), transcript variant X19, mRNA	5.61508	0.00194938
	1511	XM_047425941.1	pre-mRNA processing factor 18 (PRPF18), transcript variant X19, mRNA	5.61508	0.00194938
	1512	XM_047430792.1	mitochondrial translation release factor 1 (MTRF1), transcript variant X13, mRNA	5.61508	0.00194938
	1513	XM_047431289.1	sorting nexin 27 (SNX27), transcript variant X3, mRNA	5.61508	0.00194938
	1514	XM_047431601.1	presenilin 1 (PSEN1), transcript variant X3, mRNA	5.61508	0.00194938
	1515	XM_047434403.1	myocardin related transcription factor B (MRTFB), transcript variant X21, mRNA	5.61508	0.00194938
	1516	XM_047435358.1	TBC1 domain family member 16 (TBC1D16), transcript variant X25, mRNA	5.61508	0.00194938
	1517	XM_047441452.1	Ran GTPase activating protein 1 (RANGAP1), transcript variant X7, mRNA	5.61508	0.00194938
	1518	XM_047445781.1	zinc finger protein 142 (ZNF142), transcript variant X7, mRNA	5.61508	0.00194938
	1519	XM_047447552.1	dystroglycan 1 (DAG1), transcript variant X14, mRNA	5.61508	0.00194938
	1520	XM_047448446.1	polybromo 1 (PBRM1), transcript variant X11, mRNA	5.61508	0.00194938
	1521	XR_007061368.1	catenin alpha like 1 (CTNNAL1), transcript variant X2, misc_RNA	5.61508	0.00194938
	1522	XR_007064454.1	CTD small phosphatase like 2 (CTDSPL2), transcript variant X7, misc_RNA	5.61508	0.00194938
	1523	XR_007067615.1	uncharacterized LOC124904917 (LOC124904917), transcript variant X3, ncRNA	5.61508	0.00194938
	1524	NM_001278622.1	RAD17 checkpoint clamp loader component (RAD17), transcript variant 9, mRNA	5.61508	0.00642605
	1525	NM_001349809.2	zinc finger protein 7 (ZNF7), transcript variant 10, mRNA	5.61508	0.00642605
	1526	XM_047450150.1	microtubule associated serine/threonine kinase 2 (MAST2), transcript variant X29, mRNA	5.61508	0.00642605
	1527	NM_001014283.2	defective in cullin neddylation 1 domain containing 2 (DCUN1D2), mRNA	5.58191	0.00205397
	1528	NM_001015880.2	3'-phosphoadenosine 5'-phosphosulfate synthase 2 (PAPSS2), transcript variant 2, mRNA	5.58191	0.00205397
	1529	NM_001105203.2	RUN and SH3 domain containing 1 (RUSC1), transcript variant 1, mRNA	5.58191	0.00205397
	1530	NM_001195430.2	doublecortin like kinase 1 (DCLK1), transcript variant 4, mRNA	5.58191	0.00205397
	1531	NM_001206774.2	general transcription factor IIIC subunit 3 (GTF3C3), transcript variant 2, mRNA	5.58191	0.00205397
	1532	NM_001252150.2	solute carrier family 39 member 9 (SLC39A9), transcript variant 3, mRNA	5.58191	0.00205397
	1533	NM_001318796.2	toll like receptor 2 (TLR2), transcript variant 8, mRNA	5.58191	0.00205397
	1534	NM_001318915.2	limbic system associated membrane protein (LSAMP), transcript variant 2, mRNA	5.58191	0.00205397
	1535	NM_001321947.2	fibroblast growth factor 14 (FGF14), transcript variant 19, mRNA	5.58191	0.00205397
	1536	NM_001322429.3	calcium responsive transcription factor (CARF), transcript variant 8, mRNA	5.58191	0.00205397
	1537	NM_001324089.2	voltage dependent anion channel 2 (VDAC2), transcript variant 6, mRNA	5.58191	0.00205397
	1538	NM_001349228.2	ariadne RBR E3 ubiquitin protein ligase 2 (ARIH2), transcript variant 23, mRNA	5.58191	0.00205397
	1539	NM_001369611.1	solute carrier family 38 member 7 (SLC38A7), transcript variant 5, mRNA	5.58191	0.00205397
	1540	NM_001370652.1	zinc finger protein 436 (ZNF436), transcript variant 3, mRNA	5.58191	0.00205397
	1541	NM_001377466.1	chloride channel CLIC like 1 (CLCC1), transcript variant 13, mRNA	5.58191	0.00205397
	1542	NM_001393930.1	glucosidase alpha, neutral C (GANC), transcript variant 6, mRNA	5.58191	0.00205397
	1543	NM_014567.5	BCAR1 scaffold protein, Cas family member (BCAR1), transcript variant 6, mRNA	5.58191	0.00205397
	1544	NM_014708.6	kinetochore associated 1 (KNTC1), mRNA	5.58191	0.00205397
	1545	NM_024960.6	pantothenate kinase 2 (PANK2), transcript variant 3, mRNA; nuclear gene for mitochondrial product	5.58191	0.00205397
	1546	NM_080601.3	protein tyrosine phosphatase non-receptor type 11 (PTPN11), transcript variant 2, mRNA	5.58191	0.00205397
	1547	NM_134324.3	TARBP2 subunit of RISC loading complex (TARBP2), transcript variant 2, mRNA	5.58191	0.00205397
	1548	NM_175840.3	spermine oxidase (SMOX), transcript variant 2, mRNA	5.58191	0.00205397
	1549	NR_047595.2	centromere protein J (CENPJ), transcript variant 3, non-coding RNA	5.58191	0.00205397
	1550	NR_136647.2	spermatogenesis associated 5 like 1 (SPATA5L1), transcript variant 6, non-coding RNA	5.58191	0.00205397
	1551	NR_165304.1	non-homologous end joining factor 1 (NHEJ1), transcript variant 4, non-coding RNA	5.58191	0.00205397
	1552	XM_005246345.5	shugoshin 2 (SGO2), transcript variant X6, mRNA	5.58191	0.00205397
	1553	XM_005256179.6	c-Maf inducing protein (CMIP), transcript variant X3, mRNA	5.58191	0.00205397
	1554	XM_006719078.5	LDL receptor related protein 6 (LRP6), transcript variant X3, mRNA	5.58191	0.00205397
	1555	XM_011514017.3	retinoic acid induced 14 (RAI14), transcript variant X3, mRNA	5.58191	0.00205397
	1556	XM_011515756.4	cleavage and polyadenylation specific factor 4 (CPSF4), transcript variant X2, mRNA	5.58191	0.00205397
	1557	XM_011529993.2	RNA polymerase III subunit H (POLR3H), transcript variant X3, mRNA	5.58191	0.00205397
	1558	XM_011532946.3	S1 RNA binding domain 1 (SRBD1), transcript variant X1, mRNA	5.58191	0.00205397
	1559	XM_017013263.2	pleckstrin and Sec7 domain containing 3 (PSD3), transcript variant X11, mRNA	5.58191	0.00205397
	1560	XM_017022408.3	myosin VC (MYO5C), transcript variant X2, mRNA	5.58191	0.00205397
	1561	XM_017022952.3	ZFP90 zinc finger protein (ZFP90), transcript variant X1, mRNA	5.58191	0.00205397
	1562	XM_017023061.3	pyridoxal dependent decarboxylase domain containing 1 (PDXDC1), transcript variant X5, mRNA	5.58191	0.00205397
	1563	XM_024450634.2	centrosomal protein 112 (CEP112), transcript variant X12, mRNA	5.58191	0.00205397
	1564	XM_024450804.2	phosphoribosylformylglycinamidine synthase (PFAS), transcript variant X1, mRNA	5.58191	0.00205397
	1565	XM_047419773.1	FAM3 metabolism regulating signaling molecule C (FAM3C), transcript variant X4, mRNA	5.58191	0.00205397
	1566	XM_047421534.1	protein tyrosine kinase 2 beta (PTK2B), transcript variant X4, mRNA	5.58191	0.00205397
	1567	XM_047429905.1	mediator complex subunit 21 (MED21), transcript variant X2, mRNA	5.58191	0.00205397
	1568	XM_047432576.1	myosin IXA (MYO9A), transcript variant X40, mRNA	5.58191	0.00205397
	1569	XM_047435610.1	bromodomain PHD finger transcription factor (BPTF), transcript variant X33, mRNA	5.58191	0.00205397
	1570	XM_047436051.1	myosin XVIIIA (MYO18A), transcript variant X40, mRNA	5.58191	0.00205397
	1571	XM_047437974.1	protein phosphatase 4 regulatory subunit 1 (PPP4R1), transcript variant X5, mRNA	5.58191	0.00205397
	1572	XM_047442140.1	NHS actin remodeling regulator (NHS), transcript variant X1, mRNA	5.58191	0.00205397
	1573	XM_047442311.1	ectodysplasin A2 receptor (EDA2R), transcript variant X22, mRNA	5.58191	0.00205397
	1574	XM_047442313.1	ectodysplasin A2 receptor (EDA2R), transcript variant X24, mRNA	5.58191	0.00205397
	1575	XM_047443947.1	GLI family zinc finger 2 (GLI2), transcript variant X3, mRNA	5.58191	0.00205397
	1576	XM_047445381.1	ribulose-5-phosphate-3-epimerase (RPE), transcript variant X3, mRNA	5.58191	0.00205397
	1577	XM_047449014.1	centrosomal protein 63 (CEP63), transcript variant X32, mRNA	5.58191	0.00205397
	1578	XM_047450180.1	amyloid beta precursor protein binding family B member 2 (APBB2), transcript variant X27, mRNA	5.58191	0.00205397
	1579	XR_001748686.3	inositol 1,4,5-trisphosphate receptor type 2 (ITPR2), transcript variant X3, misc_RNA	5.58191	0.00205397
	1580	XR_007059230.1	WD repeat domain 27 (WDR27), transcript variant X2, misc_RNA	5.58191	0.00205397
	1581	NM_001352387.2	serine/threonine kinase 33 (STK33), transcript variant 5, mRNA	5.58191	0.00676037
	1582	NM_178837.4	dynein axonemal assembly factor 3 (DNAAF3), transcript variant 2, mRNA	5.58191	0.00676037
	1583	NM_139062.4	casein kinase 1 delta (CSNK1D), transcript variant 2, mRNA	5.56164	0.00134977
	1584	NM_001099287.2	NIPA like domain containing 4 (NIPAL4), transcript variant 1, mRNA	5.54796	0.00216653
	1585	NM_001130091.2	dynein regulatory complex subunit 3 (DRC3), transcript variant 3, mRNA	5.54796	0.00216653
	1586	NM_001164343.2	zinc finger and BTB domain containing 20 (ZBTB20), transcript variant 3, mRNA	5.54796	0.00216653
	1587	NM_001199781.2	POC1B-GALNT4 readthrough (POC1B-GALNT4), transcript variant 1, mRNA	5.54796	0.00216653
	1588	NM_001270410.2	lin-9 DREAM MuvB core complex component (LIN9), transcript variant 3, mRNA	5.54796	0.00216653
	1589	NM_001278184.3	Gse1 coiled-coil protein (GSE1), transcript variant 3, mRNA	5.54796	0.00216653
	1590	NM_001286197.2	chromosome 12 open reading frame 43 (C12orf43), transcript variant 6, mRNA	5.54796	0.00216653
	1591	NM_001300847.3	solute carrier family 29 member 4 (SLC29A4), transcript variant 3, mRNA	5.54796	0.00216653
	1592	NM_001318205.2	vesicle transport through interaction with t-SNAREs 1A (VTI1A), transcript variant 3, mRNA	5.54796	0.00216653
	1593	NM_001319955.2	zinc finger MYM-type containing 1 (ZMYM1), transcript variant 6, mRNA	5.54796	0.00216653
	1594	NM_001321941.2	fibroblast growth factor 14 (FGF14), transcript variant 13, mRNA	5.54796	0.00216653
	1595	NM_001324155.1	zinc finger protein 41 (ZNF41), transcript variant 18, mRNA	5.54796	0.00216653
	1596	NM_001346023.3	ubiquitin specific peptidase 45 (USP45), transcript variant 4, mRNA	5.54796	0.00216653
	1597	NM_001364140.2	casein kinase 1 gamma 3 (CSNK1G3), transcript variant 8, mRNA	5.54796	0.00216653
	1598	NM_001365877.1	MYD88 innate immune signal transduction adaptor (MYD88), transcript variant 7, mRNA	5.54796	0.00216653
	1599	NM_001375482.1	HECT and RLD domain containing E3 ubiquitin protein ligase 3 (HERC3), transcript variant 9, mRNA	5.54796	0.00216653
	1600	NM_001375776.1	transcription factor Dp-2 (TFDP2), transcript variant 11, mRNA	5.54796	0.00216653
	1601	NM_001378624.1	LARGE xylosyl- and glucuronyltransferase 1 (LARGE1), transcript variant 6, mRNA	5.54796	0.00216653
	1602	NM_001387838.1	CCR4-NOT transcription complex subunit 6 like (CNOT6L), transcript variant 8, mRNA	5.54796	0.00216653
	1603	NM_001387841.1	CCR4-NOT transcription complex subunit 6 like (CNOT6L), transcript variant 11, mRNA	5.54796	0.00216653
	1604	NM_001885.3	crystallin alpha B (CRYAB), transcript variant 1, mRNA	5.54796	0.00216653
	1605	NM_013976.5	glutaryl-CoA dehydrogenase (GCDH), transcript variant 2, mRNA; nuclear gene for mitochondrial product	5.54796	0.00216653
	1606	NM_031458.3	poly(ADP-ribose) polymerase family member 9 (PARP9), transcript variant 1, mRNA	5.54796	0.00216653
	1607	NR_027459.3	synaptotagmin 14 (SYT14), transcript variant 6, non-coding RNA	5.54796	0.00216653
	1608	NR_036637.2	peroxiredoxin like 2B (PRXL2B), transcript variant 7, non-coding RNA	5.54796	0.00216653
	1609	NR_135082.2	transmembrane protein 51 (TMEM51), transcript variant 6, non-coding RNA	5.54796	0.00216653
	1610	NR_147119.2	LETM1 domain containing 1 (LETMD1), transcript variant 50, non-coding RNA	5.54796	0.00216653
	1611	NR_148704.2	WD repeat containing planar cell polarity effector (WDPCP), transcript variant 6, non-coding RNA	5.54796	0.00216653
	1612	XM_006712181.4	abl interactor 2 (ABI2), transcript variant X12, mRNA	5.54796	0.00216653
	1613	XM_006712856.2	SP140 nuclear body protein like (SP140L), transcript variant X5, mRNA	5.54796	0.00216653
	1614	XM_006713418.5	solute carrier family 22 member 14 (SLC22A14), transcript variant X3, mRNA	5.54796	0.00216653
	1615	XM_011526765.3	zinc finger protein interacting with K protein 1 (ZIK1), transcript variant X3, mRNA	5.54796	0.00216653
	1616	XM_011533783.3	chromosome 3 open reading frame 18 (C3orf18), transcript variant X2, mRNA	5.54796	0.00216653
	1617	XM_011537856.4	oxysterol binding protein like 8 (OSBPL8), transcript variant X4, mRNA	5.54796	0.00216653
	1618	XM_011544730.3	reticulon 3 (RTN3), transcript variant X1, mRNA	5.54796	0.00216653
	1619	XM_017000056.2	vav guanine nucleotide exchange factor 3 (VAV3), transcript variant X12, mRNA	5.54796	0.00216653
	1620	XM_017014483.2	zinc finger protein 510 (ZNF510), transcript variant X1, mRNA	5.54796	0.00216653
	1621	XM_047417538.1	nephrocystin 4 (NPHP4), transcript variant X9, mRNA	5.54796	0.00216653
	1622	XM_047418311.1	TBC1 domain family member 32 (TBC1D32), transcript variant X6, mRNA	5.54796	0.00216653
	1623	XM_047418639.1	adhesion G protein-coupled receptor F1 (ADGRF1), transcript variant X1, mRNA	5.54796	0.00216653
	1624	XM_047420175.1	STEAP2 metalloreductase (STEAP2), transcript variant X6, mRNA	5.54796	0.00216653
	1625	XM_047421611.1	Rho related BTB domain containing 2 (RHOBTB2), transcript variant X5, mRNA	5.54796	0.00216653
	1626	XM_047428221.1	ST3 beta-galactoside alpha-2,3-sialyltransferase 3 (ST3GAL3), transcript variant X12, mRNA	5.54796	0.00216653
	1627	XM_047429072.1	TAR (HIV-1) RNA binding protein 1 (TARBP1), transcript variant X9, mRNA	5.54796	0.00216653
	1628	XM_047429357.1	SDS3 homolog, SIN3A corepressor complex component (SUDS3), transcript variant X4, mRNA	5.54796	0.00216653
	1629	XM_047430614.1	ribonuclease H2 subunit B (RNASEH2B), transcript variant X3, mRNA	5.54796	0.00216653
	1630	XM_047437073.1	sperm antigen with calponin homology and coiled-coil domains 1 (SPECC1), transcript variant X16, mRNA	5.54796	0.00216653
	1631	XM_047439312.1	myeloid zinc finger 1 (MZF1), transcript variant X2, mRNA	5.54796	0.00216653
	1632	XM_047440159.1	solute carrier family 35 member C2 (SLC35C2), transcript variant X4, mRNA	5.54796	0.00216653
	1633	XM_047446430.1	eukaryotic translation initiation factor 2 alpha kinase 3 (EIF2AK3), transcript variant X3, mRNA	5.54796	0.00216653
	1634	XM_047447832.1	calpain 7 (CAPN7), transcript variant X2, mRNA	5.54796	0.00216653
	1635	XM_047450090.1	GPRIN family member 3 (GPRIN3), transcript variant X5, mRNA	5.54796	0.00216653
	1636	XR_931925.4	zinc finger FYVE-type containing 19 (ZFYVE19), transcript variant X2, misc_RNA	5.54796	0.00216653
	1637	XR_940528.2	exo/endonuclease G (EXOG), transcript variant X10, misc_RNA	5.54796	0.00216653
	1638	XM_011510820.4	phospholipase A2 receptor 1 (PLA2R1), transcript variant X2, mRNA	5.54796	0.0071194
	1639	NM_001348995.2	neurexophilin and PC-esterase domain family member 3 (NXPE3), transcript variant 8, mRNA	5.53416	0.00142603
	1640	NM_001024630.4	RUNX family transcription factor 2 (RUNX2), transcript variant 1, mRNA	5.5132	0.00228787
	1641	NM_001177665.2	replication timing regulatory factor 1 (RIF1), transcript variant 4, mRNA	5.5132	0.00228787
	1642	NM_001278292.2	zinc finger protein 3 (ZNF3), transcript variant 7, mRNA	5.5132	0.00228787
	1643	NM_001286767.2	ubiquitin specific peptidase 46 (USP46), transcript variant 3, mRNA	5.5132	0.00228787
	1644	NM_001297611.2	transmembrane and coiled-coil domain family 2 (TMCC2), transcript variant 3, mRNA	5.5132	0.00228787
	1645	NM_001310213.2	major histocompatibility complex, class I-related (MR1), transcript variant 5, mRNA	5.5132	0.00228787
	1646	NM_001318509.2	acyl-CoA synthetase long chain family member 4 (ACSL4), transcript variant 3, mRNA	5.5132	0.00228787
	1647	NM_001322949.2	FERM domain containing 5 (FRMD5), transcript variant 6, mRNA	5.5132	0.00228787
	1648	NM_001330288.2	SWI/SNF related, matrix associated, actin dependent regulator of chromatin subfamily c member 2 (SMARCC2), transcript variant 4, mRNA	5.5132	0.00228787
	1649	NM_001346477.2	archaelysin family metallopeptidase 2 (AMZ2), transcript variant 15, mRNA	5.5132	0.00228787
	1650	NM_001348039.3	Bardet-Biedl syndrome 9 (BBS9), transcript variant 8, mRNA	5.5132	0.00228787
	1651	NM_001348140.2	cyclin I (CCNI), transcript variant 10, mRNA	5.5132	0.00228787
	1652	NM_001350586.2	tRNA methyltransferase 11 homolog (TRMT11), transcript variant 8, mRNA	5.5132	0.00228787
	1653	NM_001369619.1	docking protein 4 (DOK4), transcript variant 4, mRNA	5.5132	0.00228787
	1654	NM_001378743.1	CYLD lysine 63 deubiquitinase (CYLD), transcript variant 4, mRNA	5.5132	0.00228787
	1655	NM_001387149.1	TBC1 domain family member 2B (TBC1D2B), transcript variant 10, mRNA	5.5132	0.00228787
	1656	NM_001400714.1	solute carrier family 25 member 26 (SLC25A26), transcript variant 12, mRNA; nuclear gene for mitochondrial product	5.5132	0.00228787
	1657	NM_004277.5	solute carrier family 25 member 27 (SLC25A27), transcript variant 1, mRNA; nuclear gene for mitochondrial product	5.5132	0.00228787
	1658	NM_020480.5	ankyrin 1 (ANK1), transcript variant 7, mRNA	5.5132	0.00228787
	1659	NM_032620.4	GTP binding protein 3, mitochondrial (GTPBP3), transcript variant V, mRNA; nuclear gene for mitochondrial product	5.5132	0.00228787
	1660	NM_177937.3	golgi membrane protein 1 (GOLM1), transcript variant 2, mRNA	5.5132	0.00228787
	1661	NR_033142.2	NDC1 transmembrane nucleoporin (NDC1), transcript variant 3, non-coding RNA	5.5132	0.00228787
	1662	NR_135908.2	dynein axonemal assembly factor 11 (DNAAF11), transcript variant 12, non-coding RNA	5.5132	0.00228787
	1663	NR_148705.2	WD repeat containing planar cell polarity effector (WDPCP), transcript variant 7, non-coding RNA	5.5132	0.00228787
	1664	XM_005251676.2	solute carrier family 35 member D2 (SLC35D2), transcript variant X6, mRNA	5.5132	0.00228787
	1665	XM_005258149.6	centrosomal protein 76 (CEP76), transcript variant X2, mRNA	5.5132	0.00228787
	1666	XM_005262489.6	solute carrier family 25 member 14 (SLC25A14), transcript variant X3, mRNA	5.5132	0.00228787
	1667	XM_005268626.3	ArfGAP with GTPase domain, ankyrin repeat and PH domain 2 (AGAP2), transcript variant X2, mRNA	5.5132	0.00228787
	1668	XM_006712875.3	tubulin tyrosine ligase like 4 (TTLL4), transcript variant X10, mRNA	5.5132	0.00228787
	1669	XM_006714057.4	family with sequence similarity 13 member A (FAM13A), transcript variant X14, mRNA	5.5132	0.00228787
	1670	XM_006724765.4	zinc finger protein 280C (ZNF280C), transcript variant X1, mRNA	5.5132	0.00228787
	1671	XM_011520735.2	coiled-coil domain containing 91 (CCDC91), transcript variant X24, mRNA	5.5132	0.00228787
	1672	XM_011527013.3	SH3 and multiple ankyrin repeat domains 1 (SHANK1), transcript variant X1, mRNA	5.5132	0.00228787
	1673	XM_011538328.4	transmembrane protein 233 (TMEM233), transcript variant X3, mRNA	5.5132	0.00228787
	1674	XM_017005960.2	cytoplasmic linker associated protein 2 (CLASP2), transcript variant X20, mRNA	5.5132	0.00228787
	1675	XM_017024542.3	ABR activator of RhoGEF and GTPase (ABR), transcript variant X16, mRNA	5.5132	0.00228787
	1676	XM_017029706.2	ectodysplasin A2 receptor (EDA2R), transcript variant X27, mRNA	5.5132	0.00228787
	1677	XM_047415932.1	BMP2 inducible kinase (BMP2K), transcript variant X4, mRNA	5.5132	0.00228787
	1678	XM_047417068.1	RPTOR independent companion of MTOR complex 2 (RICTOR), transcript variant X4, mRNA	5.5132	0.00228787
	1679	XM_047418973.1	transmembrane protein 63B (TMEM63B), transcript variant X8, mRNA	5.5132	0.00228787
	1680	XM_047420501.1	DNA polymerase delta 2, accessory subunit (POLD2), transcript variant X6, mRNA	5.5132	0.00228787
	1681	XM_047421800.1	ArfGAP with SH3 domain, ankyrin repeat and PH domain 1 (ASAP1), transcript variant X3, mRNA	5.5132	0.00228787
	1682	XM_047423821.1	TLE family member 4, transcriptional corepressor (TLE4), transcript variant X26, mRNA	5.5132	0.00228787
	1683	XM_047423908.1	family with sequence similarity 214 member B (FAM214B), transcript variant X7, mRNA	5.5132	0.00228787
	1684	XM_047426065.1	zinc finger protein 518A (ZNF518A), transcript variant X33, mRNA	5.5132	0.00228787
	1685	XM_047428425.1	DENN domain containing 5B (DENND5B), transcript variant X15, mRNA	5.5132	0.00228787
	1686	XM_047429273.1	transforming growth factor beta receptor 3 (TGFBR3), transcript variant X8, mRNA	5.5132	0.00228787
	1687	XM_047431874.1	papilin, proteoglycan like sulfated glycoprotein (PAPLN), transcript variant X7, mRNA	5.5132	0.00228787
	1688	XM_047442445.1	zinc finger protein X-linked (ZFX), transcript variant X19, mRNA	5.5132	0.00228787
	1689	XM_047446128.1	tetratricopeptide repeat, ankyrin repeat and coiled-coil containing 1 (TANC1), transcript variant X25, mRNA	5.5132	0.00228787
	1690	XM_047446185.1	CASP8 and FADD like apoptosis regulator (CFLAR), transcript variant X2, mRNA	5.5132	0.00228787
	1691	XM_047447954.1	Rho guanine nucleotide exchange factor 26 (ARHGEF26), transcript variant X2, mRNA	5.5132	0.00228787
	1692	XM_006720277.4	HHIP like 1 (HHIPL1), transcript variant X2, mRNA	5.5132	0.00750553
	1693	NM_058237.2	protein phosphatase 4 regulatory subunit 4 (PPP4R4), transcript variant 1, mRNA	5.49549	0.00328069
	1694	XM_017004101.2	EMAP like 6 (EML6), transcript variant X7, mRNA	5.49549	0.00328069
	1695	NM_001301128.2	membrane associated guanylate kinase, WW and PDZ domain containing 2 (MAGI2), transcript variant 2, mRNA	5.48357	0.00139555
	1696	NM_001290318.2	zinc finger protein 304 (ZNF304), transcript variant 1, mRNA	5.47757	0.00224754
	1697	NM_001083615.4	myosin IIIB (MYO3B), transcript variant 1, mRNA	5.47757	0.00241889
	1698	NM_001129.5	AE binding protein 1 (AEBP1), mRNA	5.47757	0.00241889
	1699	NM_001171195.2	ELAV like RNA binding protein 2 (ELAVL2), transcript variant 2, mRNA	5.47757	0.00241889
	1700	NM_001174064.2	fibroblast growth factor receptor 1 (FGFR1), transcript variant 11, mRNA	5.47757	0.00241889
	1701	NM_001177382.2	cytoplasmic polyadenylation element binding protein 2 (CPEB2), transcript variant D, mRNA	5.47757	0.00241889
	1702	NM_001243532.2	PDLIM1 interacting kinase 1 like (PDIK1L), transcript variant 2, mRNA	5.47757	0.00241889
	1703	NM_001267040.1	jumonji and AT-rich interaction domain containing 2 (JARID2), transcript variant 2, mRNA	5.47757	0.00241889
	1704	NM_001285393.2	regulator of calcineurin 1 (RCAN1), transcript variant 7, mRNA	5.47757	0.00241889
	1705	NM_001287054.3	zinc finger with KRAB and SCAN domains 1 (ZKSCAN1), transcript variant 2, mRNA	5.47757	0.00241889
	1706	NM_001320717.2	BCS1 homolog, ubiquinol-cytochrome c reductase complex chaperone (BCS1L), transcript variant 7, mRNA; nuclear gene for mitochondrial product	5.47757	0.00241889
	1707	NM_001323522.2	poly(ADP-ribose) polymerase family member 6 (PARP6), transcript variant 6, mRNA	5.47757	0.00241889
	1708	NM_001323672.2	zinc finger E-box binding homeobox 1 (ZEB1), transcript variant 35, mRNA	5.47757	0.00241889
	1709	NM_001324077.1	cyclin dependent kinase 7 (CDK7), transcript variant 8, mRNA	5.47757	0.00241889
	1710	NM_001324177.2	zinc finger protein 33A (ZNF33A), transcript variant 14, mRNA	5.47757	0.00241889
	1711	NM_001346153.2	chromosome 12 open reading frame 4 (C12orf4), transcript variant 3, mRNA	5.47757	0.00241889
	1712	NM_001352651.2	pericentriolar material 1 (PCM1), transcript variant 23, mRNA	5.47757	0.00241889
	1713	NM_001367509.1	regulatory factor X8 (RFX8), transcript variant 3, mRNA	5.47757	0.00241889
	1714	NM_001369103.1	activating signal cointegrator 1 complex subunit 1 (ASCC1), transcript variant 24, mRNA	5.47757	0.00241889
	1715	NM_001371113.1	RNA binding motif protein 47 (RBM47), transcript variant 3, mRNA	5.47757	0.00241889
	1716	NM_001374419.1	NIMA related kinase 1 (NEK1), transcript variant 7, mRNA	5.47757	0.00241889
	1717	NM_001375728.1	abl interactor 2 (ABI2), transcript variant 62, mRNA	5.47757	0.00241889
	1718	NM_001376884.1	plexin B2 (PLXNB2), transcript variant 22, mRNA	5.47757	0.00241889
	1719	NM_001385479.1	NBPF member 11 (NBPF11), transcript variant 16, mRNA	5.47757	0.00241889
	1720	NM_001393410.1	tRNA methyltransferase 13 homolog (TRMT13), transcript variant 3, mRNA	5.47757	0.00241889
	1721	NM_001394527.1	aryl hydrocarbon receptor nuclear translocator like 2 (ARNTL2), transcript variant 9, mRNA	5.47757	0.00241889
	1722	NM_001399878.1	damage specific DNA binding protein 2 (DDB2), transcript variant 6, mRNA	5.47757	0.00241889
	1723	NM_024798.3	sorting nexin 22 (SNX22), transcript variant 1, mRNA	5.47757	0.00241889
	1724	NM_198212.3	caveolin 2 (CAV2), transcript variant 2, mRNA	5.47757	0.00241889
	1725	NR_033684.2	glutamyl-tRNA amidotransferase subunit C (GATC), transcript variant 2, non-coding RNA	5.47757	0.00241889
	1726	NR_145693.2	chromodomain helicase DNA binding protein 1 like (CHD1L), transcript variant 35, non-coding RNA	5.47757	0.00241889
	1727	XM_005250841.5	DENN domain containing 3 (DENND3), transcript variant X4, mRNA	5.47757	0.00241889
	1728	XM_005253334.4	polyhomeotic homolog 1 (PHC1), transcript variant X5, mRNA	5.47757	0.00241889
	1729	XM_011511252.4	origin recognition complex subunit 2 (ORC2), transcript variant X1, mRNA	5.47757	0.00241889
	1730	XM_011518300.3	zinc finger protein 483 (ZNF483), transcript variant X4, mRNA	5.47757	0.00241889
	1731	XM_017000159.2	cholinergic receptor muscarinic 3 (CHRM3), transcript variant X12, mRNA	5.47757	0.00241889
	1732	XM_017003007.2	kinesin family member 14 (KIF14), transcript variant X13, mRNA	5.47757	0.00241889
	1733	XM_017007768.3	zinc finger protein 827 (ZNF827), transcript variant X2, mRNA	5.47757	0.00241889
	1734	XM_017016445.2	zinc finger protein 248 (ZNF248), transcript variant X2, mRNA	5.47757	0.00241889
	1735	XM_017025364.3	phosphatidylglycerophosphate synthase 1 (PGS1), transcript variant X15, mRNA	5.47757	0.00241889
	1736	XM_024447422.2	tetratricopeptide repeat domain 39B (TTC39B), transcript variant X3, mRNA	5.47757	0.00241889
	1737	XM_024448988.2	CCR4-NOT transcription complex subunit 2 (CNOT2), transcript variant X13, mRNA	5.47757	0.00241889
	1738	XM_047418475.1	cullin 9 (CUL9), transcript variant X5, mRNA	5.47757	0.00241889
	1739	XM_047421619.1	kinesin family member 13B (KIF13B), transcript variant X6, mRNA	5.47757	0.00241889
	1740	XM_047426656.1	formin binding protein 4 (FNBP4), transcript variant X10, mRNA	5.47757	0.00241889
	1741	XM_047426700.1	mitochondrial carrier 2 (MTCH2), transcript variant X6, mRNA	5.47757	0.00241889
	1742	XM_047431768.1	X-ray repair cross complementing 3 (XRCC3), transcript variant X4, mRNA	5.47757	0.00241889
	1743	XM_047440511.1	DnaJ heat shock protein family (Hsp40) member C5 (DNAJC5), transcript variant X5, mRNA	5.47757	0.00241889
	1744	XM_047447853.1	zinc finger and BTB domain containing 38 (ZBTB38), transcript variant X12, mRNA	5.47757	0.00241889
	1745	XM_047448803.1	thyroid hormone receptor beta (THRB), transcript variant X17, mRNA	5.47757	0.00241889
	1746	XR_007060750.1	zinc finger and AT-hook domain containing (ZFAT), transcript variant X6, misc_RNA	5.47757	0.00241889
	1747	XR_007061372.1	mitochondrial ribosome recycling factor (MRRF), transcript variant X4, misc_RNA	5.47757	0.00241889
	1748	XR_007066566.1	uncharacterized LOC112268274 (LOC112268274), transcript variant X1, ncRNA	5.47757	0.00241889
	1749	XR_007060757.1	TatD DNase domain containing 1 (TATDN1), transcript variant X11, misc_RNA	5.47757	0.00792143
	1750	NM_001207018.2	smoothelin (SMTN), transcript variant 5, mRNA	5.44105	0.00256058
	1751	NM_001258271.2	mutL homolog 1 (MLH1), transcript variant 5, mRNA	5.44105	0.00256058
	1752	NM_001282419.3	NADH:ubiquinone oxidoreductase subunit A5 (NDUFA5), transcript variant 2, mRNA	5.44105	0.00256058
	1753	NM_001286760.1	cerebral endothelial cell adhesion molecule (CERCAM), transcript variant 2, mRNA	5.44105	0.00256058
	1754	NM_001290256.2	KH and NYN domain containing (KHNYN), transcript variant 2, mRNA	5.44105	0.00256058
	1755	NM_001348465.2	chromodomain helicase DNA binding protein 1 like (CHD1L), transcript variant 21, mRNA	5.44105	0.00256058
	1756	NM_001348907.2	solute carrier family 35 member A5 (SLC35A5), transcript variant 4, mRNA	5.44105	0.00256058
	1757	NM_001350484.2	cyclase associated actin cytoskeleton regulatory protein 1 (CAP1), transcript variant 13, mRNA	5.44105	0.00256058
	1758	NM_001353157.2	zinc finger MYM-type containing 2 (ZMYM2), transcript variant 5, mRNA	5.44105	0.00256058
	1759	NM_001354575.2	leucine rich repeat and Ig domain containing 2 (LINGO2), transcript variant 4, mRNA	5.44105	0.00256058
	1760	NM_001374865.1	FAM111 trypsin like peptidase A (FAM111A), transcript variant 30, mRNA	5.44105	0.00256058
	1761	NM_001385227.1	SLIT-ROBO Rho GTPase activating protein 2B (SRGAP2B), transcript variant 6, mRNA	5.44105	0.00256058
	1762	NM_001393510.1	microtubule associated serine/threonine kinase 3 (MAST3), transcript variant 10, mRNA	5.44105	0.00256058
	1763	NM_001394337.1	sprouty related EVH1 domain containing 3 (SPRED3), transcript variant 4, mRNA	5.44105	0.00256058
	1764	NM_001394619.1	cAMP responsive element modulator (CREM), transcript variant 49, mRNA	5.44105	0.00256058
	1765	NM_019605.5	SERTA domain containing 4 (SERTAD4), transcript variant 1, mRNA	5.44105	0.00256058
	1766	NM_153023.4	spermatogenesis associated 13 (SPATA13), transcript variant 2, mRNA	5.44105	0.00256058
	1767	NM_181873.3	myotubularin related protein 11 (MTMR11), transcript variant 2, mRNA	5.44105	0.00256058
	1768	NR_103842.2	PTPRF interacting protein alpha 3 (PPFIA3), transcript variant 2, non-coding RNA	5.44105	0.00256058
	1769	NR_130905.2	derlin 2 (DERL2), transcript variant 4, non-coding RNA	5.44105	0.00256058
	1770	NR_136174.2	major facilitator superfamily domain containing 9 (MFSD9), transcript variant 5, non-coding RNA	5.44105	0.00256058
	1771	NR_145454.1	long intergenic non-protein coding RNA 1415 (LINC01415), transcript variant 3, long non-coding RNA	5.44105	0.00256058
	1772	NR_169252.1	FCH and mu domain containing endocytic adaptor 1 (FCHO1), transcript variant 68, non-coding RNA	5.44105	0.00256058
	1773	XM_005245530.6	phosphatidylinositol-4-phosphate 5-kinase type 1 alpha (PIP5K1A), transcript variant X15, mRNA	5.44105	0.00256058
	1774	XM_005255741.5	nuclear pore complex interacting protein family member B6 (NPIPB6), transcript variant X1, mRNA	5.44105	0.00256058
	1775	XM_005258630.6	zinc finger protein 584 (ZNF584), transcript variant X4, mRNA	5.44105	0.00256058
	1776	XM_005264407.4	F-box protein 48 (FBXO48), transcript variant X1, mRNA	5.44105	0.00256058
	1777	XM_011509563.3	CD46 molecule (CD46), transcript variant X2, mRNA	5.44105	0.00256058
	1778	XM_011513333.4	syntaxin binding protein 5L (STXBP5L), transcript variant X8, mRNA	5.44105	0.00256058
	1779	XM_011518366.4	FA complementation group C (FANCC), transcript variant X12, mRNA	5.44105	0.00256058
	1780	XM_011519052.3	bromodomain containing 3 (BRD3), transcript variant X4, mRNA	5.44105	0.00256058
	1781	XM_011524226.3	tousled like kinase 2 (TLK2), transcript variant X28, mRNA	5.44105	0.00256058
	1782	XM_011525865.4	zinc finger and BTB domain containing 7C (ZBTB7C), transcript variant X6, mRNA	5.44105	0.00256058
	1783	XM_011533567.3	CCR4-NOT transcription complex subunit 10 (CNOT10), transcript variant X7, mRNA	5.44105	0.00256058
	1784	XM_011540995.3	exostosin like glycosyltransferase 2 (EXTL2), transcript variant X3, mRNA	5.44105	0.00256058
	1785	XM_011541802.3	angiotensin II receptor associated protein (AGTRAP), transcript variant X2, mRNA	5.44105	0.00256058
	1786	XM_017007356.3	RuvB like AAA ATPase 1 (RUVBL1), transcript variant X1, mRNA	5.44105	0.00256058
	1787	XM_017008334.2	membrane associated ring-CH-type finger 1 (MARCHF1), transcript variant X2, mRNA	5.44105	0.00256058
	1788	XM_017016871.2	beta-transducin repeat containing E3 ubiquitin protein ligase (BTRC), transcript variant X3, mRNA	5.44105	0.00256058
	1789	XM_017026555.2	CACN subunit beta associated regulatory protein (CBARP), transcript variant X1, mRNA	5.44105	0.00256058
	1790	XM_024450510.2	MAPK interacting serine/threonine kinase 1 (MKNK1), transcript variant X6, mRNA	5.44105	0.00256058
	1791	XM_024450861.2	elaC ribonuclease Z 2 (ELAC2), transcript variant X2, mRNA	5.44105	0.00256058
	1792	XM_024453591.2	peroxisomal biogenesis factor 5 like (PEX5L), transcript variant X2, mRNA	5.44105	0.00256058
	1793	XM_047416002.1	TBC1 domain family member 14 (TBC1D14), transcript variant X8, mRNA	5.44105	0.00256058
	1794	XM_047418186.1	collagen type XII alpha 1 chain (COL12A1), transcript variant X7, mRNA	5.44105	0.00256058
	1795	XM_047419565.1	mediator complex subunit 23 (MED23), transcript variant X2, mRNA	5.44105	0.00256058
	1796	XM_047420803.1	zinc finger with KRAB and SCAN domains 1 (ZKSCAN1), transcript variant X1, mRNA	5.44105	0.00256058
	1797	XM_047426043.1	BMS1 ribosome biogenesis factor (BMS1), transcript variant X6, mRNA	5.44105	0.00256058
	1798	XM_047428192.1	Ras association domain family member 8 (RASSF8), transcript variant X10, mRNA	5.44105	0.00256058
	1799	XM_047429030.1	pleckstrin homology domain containing A5 (PLEKHA5), transcript variant X10, mRNA	5.44105	0.00256058
	1800	XM_047430248.1	zinc finger DHHC-type palmitoyltransferase 20 (ZDHHC20), transcript variant X12, mRNA	5.44105	0.00256058
	1801	XM_047432325.1	adaptor related protein complex 4 subunit epsilon 1 (AP4E1), transcript variant X4, mRNA	5.44105	0.00256058
	1802	XM_047432510.1	mannosidase alpha class 2A member 2 (MAN2A2), transcript variant X12, mRNA	5.44105	0.00256058
	1803	XM_047433064.1	pseudopodium enriched atypical kinase 1 (PEAK1), transcript variant X16, mRNA	5.44105	0.00256058
	1804	XM_047433075.1	pseudopodium enriched atypical kinase 1 (PEAK1), transcript variant X27, mRNA	5.44105	0.00256058
	1805	XM_047437038.1	rabaptin, RAB GTPase binding effector protein 1 (RABEP1), transcript variant X2, mRNA	5.44105	0.00256058
	1806	XM_047437331.1	dystrobrevin alpha (DTNA), transcript variant X17, mRNA	5.44105	0.00256058
	1807	XM_047439195.1	regulatory factor X1 (RFX1), transcript variant X8, mRNA	5.44105	0.00256058
	1808	XM_047443512.1	target of EGR1, exonuclease (TOE1), transcript variant X5, mRNA	5.44105	0.00256058
	1809	XM_047444992.1	ataxin 7 like 2 (ATXN7L2), transcript variant X9, mRNA	5.44105	0.00256058
	1810	XM_047447648.1	tetratricopeptide repeat domain 21A (TTC21A), transcript variant X8, mRNA	5.44105	0.00256058
	1811	XM_047448769.1	SH3 and cysteine rich domain (STAC), transcript variant X4, mRNA	5.44105	0.00256058
	1812	XR_007064525.1	E3 ubiquitin-protein ligase HERC2-like (LOC102723564), transcript variant X23, misc_RNA	5.44105	0.00256058
	1813	NM_001353331.2	transmembrane protein 273 (TMEM273), transcript variant 7, mRNA	5.44105	0.00837011
	1814	NM_001364825.2	periphilin 1 (PPHLN1), transcript variant 12, mRNA	5.44105	0.00837011
	1815	XM_024448709.2	tRNA phosphotransferase 1 (TRPT1), transcript variant X4, mRNA	5.44105	0.00837011
	1816	XR_007060574.1	uncharacterized LOC105375549 (LOC105375549), transcript variant X1, ncRNA	5.44105	0.00837011
	1817	XM_005258315.6	KIAA1328 (KIAA1328), transcript variant X1, mRNA	5.41617	0.00252457
	1818	NM_001080410.4	F-box protein 41 (FBXO41), transcript variant 1, mRNA	5.40357	0.0027141
	1819	NM_001136178.2	early growth response 2 (EGR2), transcript variant 3, mRNA	5.40357	0.0027141
	1820	NM_001281444.2	cAMP-dependent protein kinase inhibitor gamma (PKIG), transcript variant 4, mRNA	5.40357	0.0027141
	1821	NM_001282651.2	solute carrier family 35 member A2 (SLC35A2), transcript variant 8, mRNA	5.40357	0.0027141
	1822	NM_001303523.2	TOX high mobility group box family member 4 (TOX4), transcript variant 2, mRNA	5.40357	0.0027141
	1823	NM_001324152.2	zinc finger protein 41 (ZNF41), transcript variant 15, mRNA	5.40357	0.0027141
	1824	NM_001348390.1	protein kinase D1 (PRKD1), transcript variant 3, mRNA	5.40357	0.0027141
	1825	NM_001349464.2	small nuclear ribonucleoprotein polypeptide N (SNRPN), transcript variant 16, mRNA	5.40357	0.0027141
	1826	NM_001349865.2	phospholipase A2 group VI (PLA2G6), transcript variant 5, mRNA	5.40357	0.0027141
	1827	NM_001351018.2	VPS33A core subunit of CORVET and HOPS complexes (VPS33A), transcript variant 2, mRNA	5.40357	0.0027141
	1828	NM_001352484.2	zinc finger protein 248 (ZNF248), transcript variant 20, mRNA	5.40357	0.0027141
	1829	NM_001354741.2	phosphofructokinase, muscle (PFKM), transcript variant 11, mRNA	5.40357	0.0027141
	1830	NM_001363181.1	UBX domain protein 2B (UBXN2B), transcript variant 3, mRNA	5.40357	0.0027141
	1831	NM_001365670.2	cordon-bleu WH2 repeat protein like 1 (COBLL1), transcript variant 5, mRNA	5.40357	0.0027141
	1832	NM_001367742.1	RAB guanine nucleotide exchange factor 1 (RABGEF1), transcript variant 26, mRNA	5.40357	0.0027141
	1833	NM_001369426.1	lysine methyltransferase 5B (KMT5B), transcript variant 9, mRNA	5.40357	0.0027141
	1834	NM_001371428.1	cAMP responsive element binding protein 1 (CREB1), transcript variant 7, mRNA	5.40357	0.0027141
	1835	NM_001374648.2	peroxisomal biogenesis factor 5 (PEX5), transcript variant 25, mRNA	5.40357	0.0027141
	1836	NM_001378128.1	SH3 domain containing 19 (SH3D19), transcript variant 11, mRNA	5.40357	0.0027141
	1837	NM_001385902.1	zinc finger FYVE-type containing 27 (ZFYVE27), transcript variant 36, mRNA	5.40357	0.0027141
	1838	NM_001387909.1	discoidin domain receptor tyrosine kinase 1 (DDR1), transcript variant 27, mRNA	5.40357	0.0027141
	1839	NM_001400149.1	Kruppel like factor 12 (KLF12), transcript variant 8, mRNA	5.40357	0.0027141
	1840	NM_002636.5	PHD finger protein 1 (PHF1), transcript variant 1, mRNA	5.40357	0.0027141
	1841	NM_017696.3	minichromosome maintenance 9 homologous recombination repair factor (MCM9), transcript variant 1, mRNA	5.40357	0.0027141
	1842	XM_006724101.5	HMG-box containing 4 (HMGXB4), transcript variant X1, mRNA	5.40357	0.0027141
	1843	XM_011512030.3	diacylglycerol kinase delta (DGKD), transcript variant X5, mRNA	5.40357	0.0027141
	1844	XM_011513724.2	WD repeat domain 19 (WDR19), transcript variant X1, mRNA	5.40357	0.0027141
	1845	XM_011518170.3	centriolin (CNTRL), transcript variant X17, mRNA	5.40357	0.0027141
	1846	XM_011521855.4	RAB27A, member RAS oncogene family (RAB27A), transcript variant X7, mRNA	5.40357	0.0027141
	1847	XM_011528002.3	solute carrier family 27 member 1 (SLC27A1), transcript variant X2, mRNA	5.40357	0.0027141
	1848	XM_011533013.3	AGBL carboxypeptidase 5 (AGBL5), transcript variant X3, mRNA	5.40357	0.0027141
	1849	XM_011538622.2	paxillin (PXN), transcript variant X3, mRNA	5.40357	0.0027141
	1850	XM_017000933.3	synaptotagmin 14 (SYT14), transcript variant X5, mRNA	5.40357	0.0027141
	1851	XM_017003144.3	abl interactor 2 (ABI2), transcript variant X19, mRNA	5.40357	0.0027141
	1852	XM_024447019.2	cyclin D binding myb like transcription factor 1 (DMTF1), transcript variant X6, mRNA	5.40357	0.0027141
	1853	XM_024448272.2	Rho related BTB domain containing 1 (RHOBTB1), transcript variant X6, mRNA	5.40357	0.0027141
	1854	XM_047419499.1	ATP binding cassette subfamily C member 10 (ABCC10), transcript variant X8, mRNA	5.40357	0.0027141
	1855	XM_047420917.1	armadillo repeat containing 10 (ARMC10), transcript variant X9, mRNA	5.40357	0.0027141
	1856	XM_047420951.1	MDM4 regulator of p53 (MDM4), transcript variant X6, mRNA	5.40357	0.0027141
	1857	XM_047425268.1	calcium homeostasis modulator family member 2 (CALHM2), transcript variant X8, mRNA	5.40357	0.0027141
	1858	XM_047426522.1	anoctamin 5 (ANO5), transcript variant X4, mRNA	5.40357	0.0027141
	1859	XM_047430706.1	transmembrane O-mannosyltransferase targeting cadherins 4 (TMTC4), transcript variant X3, mRNA	5.40357	0.0027141
	1860	XM_047430719.1	TSC22 domain family member 1 (TSC22D1), transcript variant X6, mRNA	5.40357	0.0027141
	1861	XM_047431766.1	X-ray repair cross complementing 3 (XRCC3), transcript variant X2, mRNA	5.40357	0.0027141
	1862	XM_047434916.1	adhesion G protein-coupled receptor G1 (ADGRG1), transcript variant X33, mRNA	5.40357	0.0027141
	1863	XM_047437489.1	ATPase phospholipid transporting 9B (putative) (ATP9B), transcript variant X5, mRNA	5.40357	0.0027141
	1864	XM_047440095.1	transient receptor potential cation channel subfamily C member 4 associated protein (TRPC4AP), transcript variant X1, mRNA	5.40357	0.0027141
	1865	XM_047440446.1	zinc finger protein 133 (ZNF133), transcript variant X6, mRNA	5.40357	0.0027141
	1866	XM_047442340.1	BCL6 corepressor like 1 (BCORL1), transcript variant X4, mRNA	5.40357	0.0027141
	1867	XM_047445098.1	protein kinase C epsilon (PRKCE), transcript variant X8, mRNA	5.40357	0.0027141
	1868	XM_047446134.1	tetratricopeptide repeat, ankyrin repeat and coiled-coil containing 1 (TANC1), transcript variant X30, mRNA	5.40357	0.0027141
	1869	XM_047448560.1	N-glycanase 1 (NGLY1), transcript variant X8, mRNA	5.40357	0.0027141
	1870	XM_047449567.1	Scm polycomb group protein homolog 1 (SCMH1), transcript variant X3, mRNA	5.40357	0.0027141
	1871	XR_001739545.2	uncharacterized LOC107985900 (LOC107985900), transcript variant X1, ncRNA	5.40357	0.0027141
	1872	XR_925785.2	uncharacterized LOC105374651 (LOC105374651), transcript variant X3, ncRNA	5.40357	0.0027141
	1873	XM_005247208.5	upstream transcription factor family member 3 (USF3), transcript variant X2, mRNA	5.40357	0.00378787
	1874	NM_001350843.2	ubiquitin C-terminal hydrolase L5 (UCHL5), transcript variant 9, mRNA	5.40357	0.00885495
	1875	XM_017003817.3	serine/threonine kinase 39 (STK39), transcript variant X7, mRNA	5.40357	0.00885495
	1876	XM_011545533.2	phosphate regulating endopeptidase homolog X-linked (PHEX), transcript variant X2, mRNA	5.39814	0.0014822
	1877	XM_011515481.3	tensin 3 (TNS3), transcript variant X13, mRNA	5.3651	0.00107759
	1878	NM_000623.4	bradykinin receptor B2 (BDKRB2), transcript variant 2, mRNA	5.3651	0.00288075
	1879	NM_001130824.2	SPT5 homolog, DSIF elongation factor subunit (SUPT5H), transcript variant 3, mRNA	5.3651	0.00288075
	1880	NM_001256796.2	purinergic receptor P2X 4 (P2RX4), transcript variant 1, mRNA	5.3651	0.00288075
	1881	NM_001276490.2	serpin family B member 8 (SERPINB8), transcript variant 4, mRNA	5.3651	0.00288075
	1882	NM_001281459.2	solute carrier family 35 member C2 (SLC35C2), transcript variant 6, mRNA	5.3651	0.00288075
	1883	NM_001320033.2	solute carrier family 22 member 14 (SLC22A14), transcript variant 2, mRNA	5.3651	0.00288075
	1884	NM_001321283.2	transient receptor potential cation channel subfamily M member 4 (TRPM4), transcript variant 5, mRNA	5.3651	0.00288075
	1885	NM_001324256.2	zinc finger protein 37A (ZNF37A), transcript variant 14, mRNA	5.3651	0.00288075
	1886	NM_001348803.3	zinc finger and BTB domain containing 20 (ZBTB20), transcript variant 10, mRNA	5.3651	0.00288075
	1887	NM_001349293.2	VPS8 subunit of CORVET complex (VPS8), transcript variant 4, mRNA	5.3651	0.00288075
	1888	NM_001352583.1	acyl-CoA binding domain containing 5 (ACBD5), transcript variant 23, mRNA	5.3651	0.00288075
	1889	NM_001362775.2	zinc finger protein 3 (ZNF3), transcript variant 11, mRNA	5.3651	0.00288075
	1890	NM_001363916.1	CCCTC-binding factor (CTCF), transcript variant 3, mRNA	5.3651	0.00288075
	1891	NM_001366735.2	RNA binding motif protein 26 (RBM26), transcript variant 4, mRNA	5.3651	0.00288075
	1892	NM_001369826.1	zinc finger protein 841 (ZNF841), transcript variant 6, mRNA	5.3651	0.00288075
	1893	NM_001370979.1	La ribonucleoprotein 7, transcriptional regulator (LARP7), transcript variant 10, mRNA	5.3651	0.00288075
	1894	NM_001371389.2	F-box protein 41 (FBXO41), transcript variant 2, mRNA	5.3651	0.00288075
	1895	NM_001375450.1	forkhead box N2 (FOXN2), transcript variant 10, mRNA	5.3651	0.00288075
	1896	NM_001377426.1	HemK methyltransferase family member 1 (HEMK1), transcript variant 9, mRNA	5.3651	0.00288075
	1897	NM_001379347.1	glutamate receptor interacting protein 1 (GRIP1), transcript variant 8, mRNA	5.3651	0.00288075
	1898	NM_001385098.1	brain enriched guanylate kinase associated (BEGAIN), transcript variant 19, mRNA	5.3651	0.00288075
	1899	NM_004721.5	mitogen-activated protein kinase kinase kinase 13 (MAP3K13), transcript variant 1, mRNA	5.3651	0.00288075
	1900	NM_016361.5	acid phosphatase 6, lysophosphatidic (ACP6), transcript variant 1, mRNA	5.3651	0.00288075
	1901	NM_031264.5	cadherin related family member 5 (CDHR5), transcript variant 3, mRNA	5.3651	0.00288075
	1902	NM_031445.2	AMMECR1 like (AMMECR1L), transcript variant 1, mRNA	5.3651	0.00288075
	1903	NM_032096.1	protocadherin gamma subfamily B, 2 (PCDHGB2), transcript variant 2, mRNA	5.3651	0.00288075
	1904	NM_032792.4	zinc finger and BTB domain containing 45 (ZBTB45), transcript variant 2, mRNA	5.3651	0.00288075
	1905	NR_130977.2	ZFP90 zinc finger protein (ZFP90), transcript variant 8, non-coding RNA	5.3651	0.00288075
	1906	XM_005264962.4	trafficking kinesin protein 1 (TRAK1), transcript variant X17, mRNA	5.3651	0.00288075
	1907	XM_006725284.4	ADP-ribosylation factor-like protein 17 (LOC100996709), transcript variant X12, mRNA	5.3651	0.00288075
	1908	XM_011520600.3	polyhomeotic homolog 1 (PHC1), transcript variant X6, mRNA	5.3651	0.00288075
	1909	XM_011525269.4	ATPase family AAA domain containing 5 (ATAD5), transcript variant X1, mRNA	5.3651	0.00288075
	1910	XM_011525336.3	BRCA1 interacting helicase 1 (BRIP1), transcript variant X7, mRNA	5.3651	0.00288075
	1911	XM_011529100.3	zinc finger SWIM-type containing 1 (ZSWIM1), transcript variant X3, mRNA	5.3651	0.00288075
	1912	XM_011536665.3	centrosomal protein 170B (CEP170B), transcript variant X4, mRNA	5.3651	0.00288075
	1913	XM_017008867.3	microfibril associated protein 3 like (MFAP3L), transcript variant X5, mRNA	5.3651	0.00288075
	1914	XM_017023200.3	zinc finger with KRAB and SCAN domains 2 (ZKSCAN2), transcript variant X1, mRNA	5.3651	0.00288075
	1915	XM_024447306.2	phospholipid phosphatase 5 (PLPP5), transcript variant X10, mRNA	5.3651	0.00288075
	1916	XM_024449976.2	zinc finger and SCAN domain containing 2 (ZSCAN2), transcript variant X3, mRNA	5.3651	0.00288075
	1917	XM_024451594.2	zinc finger protein 416 (ZNF416), transcript variant X1, mRNA	5.3651	0.00288075
	1918	XM_047416184.1	DnaJ heat shock protein family (Hsp40) member B14 (DNAJB14), transcript variant X1, mRNA	5.3651	0.00288075
	1919	XM_047418340.1	chromosome 6 open reading frame 89 (C6orf89), transcript variant X5, mRNA	5.3651	0.00288075
	1920	XM_047421043.1	CD36 molecule (CD36), transcript variant X4, mRNA	5.3651	0.00288075
	1921	XM_047421466.1	t-SNARE domain containing 1 (TSNARE1), transcript variant X12, mRNA	5.3651	0.00288075
	1922	XM_047424839.1	selenophosphate synthetase 1 (SEPHS1), transcript variant X1, mRNA	5.3651	0.00288075
	1923	XM_047425584.1	protein tyrosine phosphatase receptor type E (PTPRE), transcript variant X16, mRNA	5.3651	0.00288075
	1924	XM_047426091.1	Rho related BTB domain containing 1 (RHOBTB1), transcript variant X24, mRNA	5.3651	0.00288075
	1925	XM_047427091.1	PHD finger protein 21A (PHF21A), transcript variant X22, mRNA	5.3651	0.00288075
	1926	XM_047428765.1	acetyl-CoA carboxylase beta (ACACB), transcript variant X7, mRNA	5.3651	0.00288075
	1927	XM_047432200.1	sprouty related EVH1 domain containing 1 (SPRED1), transcript variant X3, mRNA	5.3651	0.00288075
	1928	XM_047432601.1	neogenin 1 (NEO1), transcript variant X27, mRNA	5.3651	0.00288075
	1929	XM_047432694.1	zinc finger AN1-type containing 6 (ZFAND6), transcript variant X1, mRNA	5.3651	0.00288075
	1930	XM_047433195.1	FERM domain containing 5 (FRMD5), transcript variant X5, mRNA	5.3651	0.00288075
	1931	XM_047442283.1	retrotransposon Gag like 9 (RTL9), transcript variant X2, mRNA	5.3651	0.00288075
	1932	XM_047442369.1	porcupine O-acyltransferase (PORCN), transcript variant X13, mRNA	5.3651	0.00288075
	1933	XM_047442513.1	high mobility group nucleosome binding domain 5 (HMGN5), transcript variant X4, mRNA	5.3651	0.00288075
	1934	XM_047444493.1	septin 2 (SEPTIN2), transcript variant X4, mRNA	5.3651	0.00288075
	1935	XM_047445087.1	methyl-CpG binding domain protein 5 (MBD5), transcript variant X22, mRNA	5.3651	0.00288075
	1936	XM_047447547.1	dystroglycan 1 (DAG1), transcript variant X9, mRNA	5.3651	0.00288075
	1937	XM_047447804.1	ankyrin repeat domain 28 (ANKRD28), transcript variant X10, mRNA	5.3651	0.00288075
	1938	XM_047449240.1	SH3 domain binding protein 5 (SH3BP5), transcript variant X1, mRNA	5.3651	0.00288075
	1939	XR_007057953.1	toll like receptor 1 (TLR1), transcript variant X8, misc_RNA	5.3651	0.00288075
	1940	XR_007058715.1	uncharacterized LOC105374711 (LOC105374711), transcript variant X2, ncRNA	5.3651	0.00288075
	1941	XR_007067865.1	long intergenic non-protein coding RNA 2940 (LINC02940), transcript variant X1, ncRNA	5.3651	0.00288075
	1942	XM_005258593.3	zinc finger protein 780B (ZNF780B), transcript variant X9, mRNA	5.3651	0.00402147
	1943	XM_017000871.3	solute carrier family 35 member A3 (SLC35A3), transcript variant X7, mRNA	5.3651	0.00937978
	1944	XM_047425676.1	bone morphogenetic protein receptor type 1A (BMPR1A), transcript variant X2, mRNA	5.3651	0.00937978
	1945	XM_047447996.1	golgin B1 (GOLGB1), transcript variant X20, mRNA	5.3651	0.00937978
	1946	XM_011526165.4	zinc finger protein 236 (ZNF236), transcript variant X1, mRNA	5.32557	0.00201245
	1947	NM_001013746.3	zinc finger protein 107 (ZNF107), transcript variant 2, mRNA	5.32557	0.00306198
	1948	NM_001015051.4	RUNX family transcription factor 2 (RUNX2), transcript variant 2, mRNA	5.32557	0.00306198
	1949	NM_001130689.1	high mobility group box 2 (HMGB2), transcript variant 3, mRNA	5.32557	0.00306198
	1950	NM_001168222.2	TBC1 domain family member 17 (TBC1D17), transcript variant 2, mRNA	5.32557	0.00306198
	1951	NM_001202504.1	CTD phosphatase subunit 1 (CTDP1), transcript variant 3, mRNA	5.32557	0.00306198
	1952	NM_001243704.2	zinc finger and BTB domain containing 14 (ZBTB14), transcript variant 4, mRNA	5.32557	0.00306198
	1953	NM_001282576.2	ubiquitin conjugating enzyme E2 V1 (UBE2V1), transcript variant 14, mRNA	5.32557	0.00306198
	1954	NM_001286167.3	FA complementation group A (FANCA), transcript variant 3, mRNA	5.32557	0.00306198
	1955	NM_001322092.2	CCR4-NOT transcription complex subunit 7 (CNOT7), transcript variant 8, mRNA	5.32557	0.00306198
	1956	NM_001329696.2	O-acyl-ADP-ribose deacylase 1 (OARD1), transcript variant 13, mRNA	5.32557	0.00306198
	1957	NM_001346189.2	rhomboid domain containing 2 (RHBDD2), transcript variant 6, mRNA	5.32557	0.00306198
	1958	NM_001350759.2	chromosome 1 open reading frame 109 (C1orf109), transcript variant 8, mRNA	5.32557	0.00306198
	1959	NM_001351069.2	actin filament associated protein 1 like 2 (AFAP1L2), transcript variant 9, mRNA	5.32557	0.00306198
	1960	NM_001351271.2	tetraspanin 14 (TSPAN14), transcript variant 8, mRNA	5.32557	0.00306198
	1961	NM_001351644.2	protein phosphatase 6 regulatory subunit 2 (PPP6R2), transcript variant 8, mRNA	5.32557	0.00306198
	1962	NM_001352791.1	transforming acidic coiled-coil containing protein 1 (TACC1), transcript variant 18, mRNA	5.32557	0.00306198
	1963	NM_001353109.1	centrosomal protein 63 (CEP63), transcript variant 6, mRNA	5.32557	0.00306198
	1964	NM_001353981.2	lysine demethylase 5C (KDM5C), transcript variant 6, mRNA	5.32557	0.00306198
	1965	NM_001369687.1	KIAA0895 like (KIAA0895L), transcript variant 8, mRNA	5.32557	0.00306198
	1966	NM_001369777.1	membrane associated ring-CH-type finger 2 (MARCHF2), transcript variant 5, mRNA	5.32557	0.00306198
	1967	NM_001370596.1	ATPase phospholipid transporting 8B2 (ATP8B2), transcript variant 4, mRNA	5.32557	0.00306198
	1968	NM_001376156.1	zinc finger ZZ-type containing 3 (ZZZ3), transcript variant 11, mRNA	5.32557	0.00306198
	1969	NM_001376165.1	zinc finger and BTB domain containing 38 (ZBTB38), transcript variant 33, mRNA	5.32557	0.00306198
	1970	NM_001382683.1	muscleblind like splicing regulator 2 (MBNL2), transcript variant 32, mRNA	5.32557	0.00306198
	1971	NM_001385259.1	protein tyrosine phosphatase 4A1 (PTP4A1), transcript variant 7, mRNA	5.32557	0.00306198
	1972	NM_001389588.1	RNA polymerase II, I and III subunit H (POLR2H), transcript variant 18, mRNA	5.32557	0.00306198
	1973	NM_001394287.1	schwannomin interacting protein 1 (SCHIP1), transcript variant 10, mRNA	5.32557	0.00306198
	1974	NR_144314.2	primase and DNA directed polymerase (PRIMPOL), transcript variant 14, non-coding RNA	5.32557	0.00306198
	1975	NR_160022.1	Rho GTPase activating protein 21 (ARHGAP21), transcript variant 12, non-coding RNA	5.32557	0.00306198
	1976	NR_171642.1	adipogenesis associated Mth938 domain containing (AAMDC), transcript variant 19, non-coding RNA	5.32557	0.00306198
	1977	XM_005249218.2	capping protein regulator and myosin 1 linker 1 (CARMIL1), transcript variant X7, mRNA	5.32557	0.00306198
	1978	XM_005262687.4	CDP-diacylglycerol synthase 1 (CDS1), transcript variant X2, mRNA	5.32557	0.00306198
	1979	XM_011515419.4	platelet derived growth factor subunit A (PDGFA), transcript variant X8, mRNA	5.32557	0.00306198
	1980	XM_011524708.4	homeobox B3 (HOXB3), transcript variant X5, mRNA	5.32557	0.00306198
	1981	XM_011525461.4	solute carrier family 16 member 6 (SLC16A6), transcript variant X2, mRNA	5.32557	0.00306198
	1982	XM_011527571.3	meiosis initiator (MEIOSIN), transcript variant X1, mRNA	5.32557	0.00306198
	1983	XM_017000498.3	DNA fragmentation factor subunit beta (DFFB), transcript variant X3, mRNA	5.32557	0.00306198
	1984	XM_017007525.2	SH3 domain binding protein 5 (SH3BP5), transcript variant X5, mRNA	5.32557	0.00306198
	1985	XM_017011921.3	zinc finger with KRAB and SCAN domains 5 (ZKSCAN5), transcript variant X1, mRNA	5.32557	0.00306198
	1986	XM_017023296.3	protein arginine methyltransferase 7 (PRMT7), transcript variant X13, mRNA	5.32557	0.00306198
	1987	XM_024446465.2	serpin family B member 6 (SERPINB6), transcript variant X13, mRNA	5.32557	0.00306198
	1988	XM_024447935.2	tectonic family member 3 (TCTN3), transcript variant X3, mRNA	5.32557	0.00306198
	1989	XM_024450995.2	speckle type BTB/POZ protein (SPOP), transcript variant X1, mRNA	5.32557	0.00306198
	1990	XM_024452695.2	pleckstrin homology, MyTH4 and FERM domain containing H2 (PLEKHH2), transcript variant X2, mRNA	5.32557	0.00306198
	1991	XM_024453568.2	inositol hexakisphosphate kinase 2 (IP6K2), transcript variant X10, mRNA	5.32557	0.00306198
	1992	XM_047416445.1	KIAA0232 (KIAA0232), transcript variant X6, mRNA	5.32557	0.00306198
	1993	XM_047418471.1	cyclin dependent kinase 19 (CDK19), transcript variant X11, mRNA	5.32557	0.00306198
	1994	XM_047419054.1	transcriptional regulating factor 1 (TRERF1), transcript variant X30, mRNA	5.32557	0.00306198
	1995	XM_047420292.1	paired immunoglobin like type 2 receptor alpha (PILRA), transcript variant X2, mRNA	5.32557	0.00306198
	1996	XM_047422120.1	solute carrier family 20 member 2 (SLC20A2), transcript variant X5, mRNA	5.32557	0.00306198
	1997	XM_047422889.1	GLIS family zinc finger 3 (GLIS3), transcript variant X3, mRNA	5.32557	0.00306198
	1998	XM_047426312.1	checkpoint kinase 1 (CHEK1), transcript variant X5, mRNA	5.32557	0.00306198
[truncated: 175,818 more rows]
[truncated: 1 more columns]
